# Supplementary material for: A new monoclinic polymorph of dichlorido­tetra­kis(dimethyl sulfoxide)­ruthenium(II)
Source: Acta Crystallogr Sect E Struct Rep Online. 2008 Jul 12;64(Pt 8):m1023. doi: 10.1107/S160053680801996X (PMC2961945; doi:10.1107/S160053680801996X)
Supplement: Supplementary file 1 [file e-64-m1023-sup1.cif]

##############################################################################
###                                                                        ###
###        Electronic paper (Acta Crystallographica Section E)             ###
###                                                                        ###
##############################################################################
#                                                                            #
# This CIF contains the data in a paper accepted for publication in Acta     #
# Crystallographica Section E. It conforms to the requirements of Notes      #
# for Authors for Section E, and has been peer reviewed under the auspices   #
# of the IUCr Commission on Journals.                                        #
#                                                                            #
# Full details of the Crystallographic Information File format               #
# are given in the paper "The Crystallographic Information File (CIF):       #
# a New Standard Archive File for Crystallography" by S. R. Hall, F. H.      #
# Allen and I. D. Brown [Acta Cryst. (1991), A47, 655-685].                  #
#                                                                            #
# The current version of the core CIF dictionary is obtainable from          #
# ftp://ftp.iucr.org/pub/cif_core.dic. The current version number is 2.4.    #
#                                                                            #
# Software is freely available for graphical display of the structure(s) in  #
# this CIF.  For information consult the CIF home page http://www.iucr.org/  #
# cif/home.html                                                              #
#                                                                            #
# This file may be used for bona fide research purposes within the           #
# scientific community so long as proper attribution is given to the journal # 
# article from which it was obtained.                                        #
#                                                                            #
##############################################################################
                                             
data_I
_audit_creation_method     'WinGX routine CIF_UPDATE'
_chemical_name_systematic
;
<i>cis</i>,<i>fac</i>-dichloridotetrakis(dimethyl
sulfoxide)-\k^3^S,\kO-ruthenium(II)
;
_chemical_formula_moiety     'C8 H24 Cl2 O4 Ru S4'
_chemical_formula_sum     'C8 H24 Cl2 O4 Ru S4'
_chemical_formula_iupac     '[Ru Cl2 (C2 H6 O S)4]'
_chemical_formula_weight     484.48
_chemical_melting_point     'not measured'
_symmetry_cell_setting     monoclinic
_symmetry_space_group_name_H-M     'P 21/c'
_symmetry_space_group_name_Hall     '-P 2ybc'
loop_
    _symmetry_equiv_pos_as_xyz
    'x, y, z'
    '-x, y+1/2, -z+1/2'
    '-x, -y, -z'
    'x, -y-1/2, z-1/2'
_cell_length_a     10.1479(3)
_cell_length_b     10.4626(3)
_cell_length_c     18.4280(4)
_cell_angle_alpha     90
_cell_angle_beta     99.795(14)
_cell_angle_gamma     90
_cell_volume     1928.04(12)
_cell_formula_units_Z     4
_cell_measurement_reflns_used     22
_cell_measurement_theta_min     18.19
_cell_measurement_theta_max     19.2
_cell_measurement_temperature     290(2)
_exptl_crystal_description     prism
_exptl_crystal_colour     orange
_exptl_crystal_size_max     0.29
_exptl_crystal_size_mid     0.26
_exptl_crystal_size_min     0.25
_exptl_crystal_density_diffrn     1.669
_exptl_crystal_density_meas     ?
_exptl_crystal_density_method     'not measured'
_exptl_crystal_F_000     984
_exptl_absorpt_coefficient_mu     1.527
_exptl_absorpt_correction_type     none
_exptl_special_details
;
;
_diffrn_ambient_temperature     290(2)
_diffrn_radiation_type     MoK\a
_diffrn_radiation_wavelength     0.71073
_diffrn_radiation_monochromator     graphite
_diffrn_measurement_device_type     'Enraf--Nonius CAD-4'
_diffrn_measurement_device     '\k-geometry diffractometer'
_diffrn_measurement_method     'non-profiled \w/2\q'
_diffrn_reflns_number     7705
_diffrn_reflns_av_R_equivalents     0.0451
_diffrn_reflns_theta_min     2.04
_diffrn_reflns_theta_max     25.97
_diffrn_reflns_theta_full     25.97
_diffrn_measured_fraction_theta_max     1
_diffrn_measured_fraction_theta_full     1
_diffrn_reflns_limit_h_min     0
_diffrn_reflns_limit_h_max     12
_diffrn_reflns_limit_k_min     -12
_diffrn_reflns_limit_k_max     12
_diffrn_reflns_limit_l_min     -22
_diffrn_reflns_limit_l_max     22
_diffrn_standards_number     3
_diffrn_standards_interval_time     120
_diffrn_standards_decay_%     1
loop_
    _diffrn_standard_refln_index_h
    _diffrn_standard_refln_index_k
    _diffrn_standard_refln_index_l
    -3 -1 -6
    2 -3 -6
    -3 2 -2
_refine_special_details
;
Refinement of <i>F</i>^2^ against ALL reflections. The weighted <i>R</i>-factor
<i>wR</i> and goodness of fit <i>S</i> are based on <i>F</i>^2^, conventional
<i>R</i>-factors <i>R</i> are based on <i>F</i>, with <i>F</i> set to zero for
negative <i>F</i>^2^. The threshold expression of <i>F</i>^2^ >
\s(<i>F</i>^2^) is used only for calculating <i>R</i>-factors(gt) <i>etc</i>.
and is not relevant to the choice of reflections for refinement.
<i>R</i>-factors based on <i>F</i>^2^ are statistically about twice as large
as those based on <i>F</i>, and <i>R</i>- factors based on ALL data will be
even larger.
;
_reflns_number_total     3777
_reflns_number_gt     2953
_reflns_threshold_expression     I>2\s(I)
_refine_ls_structure_factor_coef     Fsqd
_refine_ls_matrix_type     full
_refine_ls_R_factor_all     0.054
_refine_ls_R_factor_gt     0.0338
_refine_ls_wR_factor_gt     0.0716
_refine_ls_wR_factor_ref     0.0774
_refine_ls_goodness_of_fit_ref     1.032
_refine_ls_restrained_S_all     1.032
_refine_ls_number_reflns     3777
_refine_ls_number_parameters     172
_refine_ls_number_restraints     0
_refine_ls_hydrogen_treatment     constr
_refine_ls_weighting_scheme     calc
_refine_ls_weighting_details
                 'calc w=1/[\s^2^(Fo^2^)+(0.0294P)^2^] where P=(Fo^2^+2Fc^2^)/3'
_atom_sites_solution_hydrogens     geom
_atom_sites_solution_primary     direct
_atom_sites_solution_secondary     difmap
_refine_ls_shift/su_max     0
_refine_ls_shift/su_mean     0
_refine_diff_density_max     0.362
_refine_diff_density_min     -0.638
_refine_ls_extinction_method     none
loop_
    _atom_type_symbol
    _atom_type_description
    _atom_type_scat_dispersion_real
    _atom_type_scat_dispersion_imag
    _atom_type_scat_source
    O O 0.0106 0.006 'International Tables Vol C Tables 4.2.6.8 and 6.1.1.4'
    C C 0.0033 0.0016 'International Tables Vol C Tables 4.2.6.8 and 6.1.1.4'
    Ru Ru -1.2594 0.8363 'International Tables Vol C Tables 4.2.6.8 and 6.1.1.4'
    Cl Cl 0.1484 0.1585 'International Tables Vol C Tables 4.2.6.8 and 6.1.1.4'
    S S 0.1246 0.1234 'International Tables Vol C Tables 4.2.6.8 and 6.1.1.4'
    H H 0 0 'International Tables Vol C Tables 4.2.6.8 and 6.1.1.4'
_computing_data_collection     'CAD-4 EXPRESS (Enraf--Nonius, 1994)'
_computing_cell_refinement     'CAD-4 EXPRESS (Enraf--Nonius, 1994)'
_computing_data_reduction     'XCAD4 (Harms & Wocadlo, 1995)'
_computing_structure_solution     'SHELXS97 (Sheldrick, 2008)'
_computing_structure_refinement     'SHELXL97 (Sheldrick, 2008)'
_computing_molecular_graphics
  'ORTEP-3 for Windows (Farrugia, 1997) and Mercury (Bruno <i>et al.</i>, 2002)'
_computing_publication_material     'WinGX (Farrugia, 1999)'
loop_
    _atom_site_type_symbol
    _atom_site_label
    _atom_site_fract_x
    _atom_site_fract_y
    _atom_site_fract_z
    _atom_site_U_iso_or_equiv
    _atom_site_adp_type
    _atom_site_calc_flag
    _atom_site_refinement_flags
    _atom_site_occupancy
    _atom_site_disorder_assembly
    _atom_site_disorder_group
    O O11 0.2531(3) -0.0625(3) 0.32395(16) 0.0530(8) Uani d . 1 . .
    O O21 0.0063(3) 0.0806(3) 0.41116(15) 0.0465(7) Uani d . 1 . .
    O O31 0.0400(3) 0.1627(3) 0.23279(15) 0.0543(8) Uani d . 1 . .
    O O41 0.2122(3) 0.4088(2) 0.42297(14) 0.0400(6) Uani d . 1 . .
    C C12 0.5002(4) 0.0204(5) 0.3510(2) 0.0603(13) Uani d . 1 . .
    H H12A 0.5531 0.0958 0.3487 0.09 Uiso calc R 1 . .
    H H12B 0.5283 -0.0448 0.3203 0.09 Uiso calc R 1 . .
    H H12C 0.5116 -0.0095 0.4009 0.09 Uiso calc R 1 . .
    C C13 0.3327(5) 0.0822(4) 0.2244(2) 0.0566(13) Uani d . 1 . .
    H H13A 0.2448 0.1037 0.1992 0.085 Uiso calc R 1 . .
    H H13B 0.3627 0.0057 0.2036 0.085 Uiso calc R 1 . .
    H H13C 0.3931 0.1509 0.2192 0.085 Uiso calc R 1 . .
    C C22 0.1268(5) 0.2105(4) 0.5245(2) 0.0557(12) Uani d . 1 . .
    H H22A 0.0838 0.2906 0.5104 0.084 Uiso calc R 1 . .
    H H22B 0.214 0.226 0.5527 0.084 Uiso calc R 1 . .
    H H22C 0.0742 0.163 0.5538 0.084 Uiso calc R 1 . .
    C C23 0.2246(4) -0.0186(4) 0.4854(2) 0.0539(12) Uani d . 1 . .
    H H23A 0.3144 0.0027 0.5077 0.081 Uiso calc R 1 . .
    H H23B 0.2265 -0.0832 0.4486 0.081 Uiso calc R 1 . .
    H H23C 0.1769 -0.0502 0.5224 0.081 Uiso calc R 1 . .
    C C32 -0.0494(4) 0.3293(5) 0.3199(2) 0.0556(12) Uani d . 1 . .
    H H32A -0.0207 0.3982 0.3532 0.083 Uiso calc R 1 . .
    H H32B -0.087 0.2625 0.3457 0.083 Uiso calc R 1 . .
    H H32C -0.1158 0.3599 0.2803 0.083 Uiso calc R 1 . .
    C C33 0.1154(5) 0.4007(4) 0.2276(2) 0.0583(13) Uani d . 1 . .
    H H33A 0.191 0.3842 0.2039 0.087 Uiso calc R 1 . .
    H H33B 0.132 0.4759 0.2576 0.087 Uiso calc R 1 . .
    H H33C 0.0372 0.4134 0.1909 0.087 Uiso calc R 1 . .
    C C42 0.2707(6) 0.6430(4) 0.3906(3) 0.0814(19) Uani d . 1 . .
    H H42A 0.2891 0.6265 0.3421 0.122 Uiso calc R 1 . .
    H H42B 0.3193 0.7174 0.4105 0.122 Uiso calc R 1 . .
    H H42C 0.1766 0.6575 0.3881 0.122 Uiso calc R 1 . .
    C C43 0.2747(6) 0.5653(6) 0.5310(3) 0.094(2) Uani d . 1 . .
    H H43A 0.2969 0.5016 0.5686 0.141 Uiso calc R 1 . .
    H H43B 0.1803 0.5815 0.5234 0.141 Uiso calc R 1 . .
    H H43C 0.3223 0.6428 0.546 0.141 Uiso calc R 1 . .
    Ru Ru1 0.26756(3) 0.23282(3) 0.374946(14) 0.02744(9) Uani d . 1 . .
    Cl Cl1 0.44805(10) 0.21704(9) 0.48035(5) 0.0419(2) Uani d . 1 . .
    Cl Cl2 0.41776(11) 0.35631(11) 0.31431(6) 0.0504(3) Uani d . 1 . .
    S S11 0.32820(10) 0.05696(9) 0.31955(5) 0.0368(2) Uani d . 1 . .
    S S21 0.14273(9) 0.12074(9) 0.44360(5) 0.0336(2) Uani d . 1 . .
    S S31 0.08979(10) 0.26855(9) 0.28370(5) 0.0367(2) Uani d . 1 . .
    S S41 0.32033(11) 0.50995(9) 0.44793(6) 0.0416(3) Uani d . 1 . .
loop_
    _atom_site_aniso_label
    _atom_site_aniso_U_11
    _atom_site_aniso_U_22
    _atom_site_aniso_U_33
    _atom_site_aniso_U_12
    _atom_site_aniso_U_13
    _atom_site_aniso_U_23
    O11 0.069(2) 0.0322(15) 0.0534(18) -0.0047(15) -0.0011(16) -0.0051(13)
    O21 0.0335(15) 0.0581(18) 0.0453(16) -0.0134(13) -0.0011(13) 0.0070(14)
    O31 0.0523(18) 0.0505(18) 0.0508(18) 0.0058(15) -0.0175(15) -0.0114(14)
    O41 0.0403(15) 0.0342(14) 0.0439(16) -0.0031(12) 0.0024(13) -0.0058(12)
    C12 0.046(3) 0.073(3) 0.056(3) 0.024(2) -0.007(2) -0.014(2)
    C13 0.072(3) 0.071(3) 0.027(2) 0.020(3) 0.009(2) -0.005(2)
    C22 0.063(3) 0.070(3) 0.037(2) -0.018(2) 0.019(2) -0.010(2)
    C23 0.053(3) 0.051(3) 0.056(3) -0.001(2) 0.005(2) 0.023(2)
    C32 0.041(2) 0.071(3) 0.052(3) 0.021(2) -0.002(2) 0.001(2)
    C33 0.073(3) 0.058(3) 0.041(2) 0.009(3) 0.001(2) 0.020(2)
    C42 0.101(4) 0.033(2) 0.096(4) -0.009(3) -0.023(4) 0.012(3)
    C43 0.129(6) 0.099(5) 0.059(3) -0.055(4) 0.029(4) -0.043(3)
    Ru1 0.02955(16) 0.02723(15) 0.02414(15) -0.00181(12) 0.00061(11) 0.00173(12)
    Cl1 0.0378(5) 0.0465(6) 0.0364(5) -0.0057(4) -0.0081(4) 0.0024(4)
    Cl2 0.0538(7) 0.0539(6) 0.0456(6) -0.0136(5) 0.0145(5) 0.0090(5)
    S11 0.0389(5) 0.0376(5) 0.0310(5) 0.0053(4) -0.0018(4) -0.0038(4)
    S21 0.0341(5) 0.0369(5) 0.0285(5) -0.0058(4) 0.0010(4) 0.0031(4)
    S31 0.0396(5) 0.0357(5) 0.0311(5) 0.0054(4) -0.0045(4) 0.0015(4)
    S41 0.0448(6) 0.0339(5) 0.0433(6) -0.0039(4) -0.0007(5) -0.0037(4)
_geom_special_details
;
All e.s.d.'s (except the e.s.d. in the dihedral angle between two l.s. planes)
are estimated using the full covariance matrix. The cell e.s.d.'s are taken
into account individually in the estimation of e.s.d.'s in distances, angles
and torsion angles; correlations between e.s.d.'s in cell parameters are only
used when they are defined by crystal symmetry. An approximate (isotropic)
treatment of cell e.s.d.'s is used for estimating e.s.d.'s involving l.s.
planes.
;
loop_
    _geom_bond_atom_site_label_1
    _geom_bond_atom_site_label_2
    _geom_bond_site_symmetry_2
    _geom_bond_distance
    _geom_bond_publ_flag
    O11 S11 . 1.473(3) .
    O21 S21 . 1.473(3) .
    O31 S31 . 1.484(3) .
    O41 S41 . 1.538(3) .
    O41 Ru1 . 2.158(3) .
    C12 S11 . 1.784(4) .
    C12 H12A . 0.96 ?
    C12 H12B . 0.96 ?
    C12 H12C . 0.96 ?
    C13 S11 . 1.781(4) .
    C13 H13A . 0.96 ?
    C13 H13B . 0.96 ?
    C13 H13C . 0.96 ?
    C22 S21 . 1.792(4) .
    C22 H22A . 0.96 ?
    C22 H22B . 0.96 ?
    C22 H22C . 0.96 ?
    C23 S21 . 1.786(4) ?
    C23 H23A . 0.96 ?
    C23 H23B . 0.96 ?
    C23 H23C . 0.96 ?
    C32 S31 . 1.779(4) ?
    C32 H32A . 0.96 ?
    C32 H32B . 0.96 ?
    C32 H32C . 0.96 ?
    C33 S31 . 1.772(4) ?
    C33 H33A . 0.96 ?
    C33 H33B . 0.96 ?
    C33 H33C . 0.96 ?
    C42 S41 . 1.769(4) ?
    C42 H42A . 0.96 ?
    C42 H42B . 0.96 ?
    C42 H42C . 0.96 ?
    C43 S41 . 1.770(5) ?
    C43 H43A . 0.96 ?
    C43 H43B . 0.96 ?
    C43 H43C . 0.96 ?
    Ru1 S11 . 2.2404(10) ?
    Ru1 S21 . 2.2640(10) ?
    Ru1 S31 . 2.2780(10) ?
    Ru1 Cl2 . 2.4126(11) ?
    Ru1 Cl1 . 2.4380(10) ?
loop_
    _geom_angle_atom_site_label_1
    _geom_angle_atom_site_label_2
    _geom_angle_atom_site_label_3
    _geom_angle_site_symmetry_1
    _geom_angle_site_symmetry_3
    _geom_angle
    _geom_angle_publ_flag
    S41 O41 Ru1 . . 119.18(15) ?
    S11 C12 H12A . . 109.5 ?
    S11 C12 H12B . . 109.5 ?
    H12A C12 H12B . . 109.5 ?
    S11 C12 H12C . . 109.5 ?
    H12A C12 H12C . . 109.5 ?
    H12B C12 H12C . . 109.5 ?
    S11 C13 H13A . . 109.5 ?
    S11 C13 H13B . . 109.5 ?
    H13A C13 H13B . . 109.5 ?
    S11 C13 H13C . . 109.5 ?
    H13A C13 H13C . . 109.5 ?
    H13B C13 H13C . . 109.5 ?
    S21 C22 H22A . . 109.5 ?
    S21 C22 H22B . . 109.5 ?
    H22A C22 H22B . . 109.5 ?
    S21 C22 H22C . . 109.5 ?
    H22A C22 H22C . . 109.5 ?
    H22B C22 H22C . . 109.5 ?
    S21 C23 H23A . . 109.5 ?
    S21 C23 H23B . . 109.5 ?
    H23A C23 H23B . . 109.5 ?
    S21 C23 H23C . . 109.5 ?
    H23A C23 H23C . . 109.5 ?
    H23B C23 H23C . . 109.5 ?
    S31 C32 H32A . . 109.5 ?
    S31 C32 H32B . . 109.5 ?
    H32A C32 H32B . . 109.5 ?
    S31 C32 H32C . . 109.5 ?
    H32A C32 H32C . . 109.5 ?
    H32B C32 H32C . . 109.5 ?
    S31 C33 H33A . . 109.5 ?
    S31 C33 H33B . . 109.5 ?
    H33A C33 H33B . . 109.5 ?
    S31 C33 H33C . . 109.5 ?
    H33A C33 H33C . . 109.5 ?
    H33B C33 H33C . . 109.5 ?
    S41 C42 H42A . . 109.5 ?
    S41 C42 H42B . . 109.5 ?
    H42A C42 H42B . . 109.5 ?
    S41 C42 H42C . . 109.5 ?
    H42A C42 H42C . . 109.5 ?
    H42B C42 H42C . . 109.5 ?
    S41 C43 H43A . . 109.5 ?
    S41 C43 H43B . . 109.5 ?
    H43A C43 H43B . . 109.5 ?
    S41 C43 H43C . . 109.5 ?
    H43A C43 H43C . . 109.5 ?
    H43B C43 H43C . . 109.5 ?
    O41 Ru1 S11 . . 176.60(8) ?
    O41 Ru1 S21 . . 90.19(8) ?
    S11 Ru1 S21 . . 93.00(4) ?
    O41 Ru1 S31 . . 86.21(7) ?
    S11 Ru1 S31 . . 92.46(3) ?
    S21 Ru1 S31 . . 92.82(4) ?
    O41 Ru1 Cl2 . . 87.83(8) ?
    S11 Ru1 Cl2 . . 89.12(4) ?
    S21 Ru1 Cl2 . . 173.64(4) ?
    S31 Ru1 Cl2 . . 93.07(4) ?
    O41 Ru1 Cl1 . . 86.78(7) ?
    S11 Ru1 Cl1 . . 94.59(4) ?
    S21 Ru1 Cl1 . . 86.31(3) ?
    S31 Ru1 Cl1 . . 172.93(4) ?
    Cl2 Ru1 Cl1 . . 87.54(4) ?
    O11 S11 C13 . . 106.3(2) ?
    O11 S11 C12 . . 106.7(2) ?
    C13 S11 C12 . . 99.4(2) ?
    O11 S11 Ru1 . . 119.14(14) ?
    C13 S11 Ru1 . . 112.43(15) ?
    C12 S11 Ru1 . . 110.94(15) ?
    O21 S21 C23 . . 106.15(19) ?
    O21 S21 C22 . . 106.02(19) ?
    C23 S21 C22 . . 99.8(2) ?
    O21 S21 Ru1 . . 119.85(12) ?
    C23 S21 Ru1 . . 113.59(15) ?
    C22 S21 Ru1 . . 109.35(15) ?
    O31 S31 C33 . . 106.36(19) ?
    O31 S31 C32 . . 107.3(2) ?
    C33 S31 C32 . . 98.3(2) ?
    O31 S31 Ru1 . . 119.07(12) ?
    C33 S31 Ru1 . . 112.47(16) ?
    C32 S31 Ru1 . . 111.21(14) ?
    O41 S41 C42 . . 104.3(2) ?
    O41 S41 C43 . . 101.9(2) ?
    C42 S41 C43 . . 99.7(3) ?
loop_
    _geom_torsion_atom_site_label_1
    _geom_torsion_atom_site_label_2
    _geom_torsion_atom_site_label_3
    _geom_torsion_atom_site_label_4
    _geom_torsion_site_symmetry_1
    _geom_torsion_site_symmetry_2
    _geom_torsion_site_symmetry_3
    _geom_torsion_site_symmetry_4
    _geom_torsion
    _geom_torsion_publ_flag
    S41 O41 Ru1 S21 . . . . 135.85(16) ?
    S41 O41 Ru1 S31 . . . . -131.33(16) ?
    S41 O41 Ru1 Cl2 . . . . -38.11(16) ?
    S41 O41 Ru1 Cl1 . . . . 49.55(16) ?
    S21 Ru1 S11 O11 . . . . 15.75(14) ?
    S31 Ru1 S11 O11 . . . . -77.21(14) ?
    Cl2 Ru1 S11 O11 . . . . -170.25(14) ?
    Cl1 Ru1 S11 O11 . . . . 102.29(14) ?
    S21 Ru1 S11 C13 . . . . 141.01(18) ?
    S31 Ru1 S11 C13 . . . . 48.05(18) ?
    Cl2 Ru1 S11 C13 . . . . -44.99(18) ?
    Cl1 Ru1 S11 C13 . . . . -132.46(18) ?
    S21 Ru1 S11 C12 . . . . -108.64(18) ?
    S31 Ru1 S11 C12 . . . . 158.40(18) ?
    Cl2 Ru1 S11 C12 . . . . 65.36(18) ?
    Cl1 Ru1 S11 C12 . . . . -22.10(18) ?
    O41 Ru1 S21 O21 . . . . 97.69(16) ?
    S11 Ru1 S21 O21 . . . . -81.13(15) ?
    S31 Ru1 S21 O21 . . . . 11.48(15) ?
    Cl1 Ru1 S21 O21 . . . . -175.54(15) ?
    O41 Ru1 S21 C23 . . . . -135.40(18) ?
    S11 Ru1 S21 C23 . . . . 45.78(17) ?
    S31 Ru1 S21 C23 . . . . 138.39(17) ?
    Cl1 Ru1 S21 C23 . . . . -48.64(17) ?
    O41 Ru1 S21 C22 . . . . -24.90(19) ?
    S11 Ru1 S21 C22 . . . . 156.27(17) ?
    S31 Ru1 S21 C22 . . . . -111.12(17) ?
    Cl1 Ru1 S21 C22 . . . . 61.86(17) ?
    O41 Ru1 S31 O31 . . . . -165.41(17) ?
    S11 Ru1 S31 O31 . . . . 17.72(16) ?
    S21 Ru1 S31 O31 . . . . -75.41(16) ?
    Cl2 Ru1 S31 O31 . . . . 106.97(16) ?
    O41 Ru1 S31 C33 . . . . 69.24(19) ?
    S11 Ru1 S31 C33 . . . . -107.63(18) ?
    S21 Ru1 S31 C33 . . . . 159.24(17) ?
    Cl2 Ru1 S31 C33 . . . . -18.38(18) ?
    O41 Ru1 S31 C32 . . . . -39.94(19) ?
    S11 Ru1 S31 C32 . . . . 143.19(18) ?
    S21 Ru1 S31 C32 . . . . 50.06(18) ?
    Cl2 Ru1 S31 C32 . . . . -127.56(18) ?
    Ru1 O41 S41 C42 . . . . 116.2(2) ?
    Ru1 O41 S41 C43 . . . . -140.4(3) ?
data_global
_journal_date_recd_electronic     2008-06-03
_journal_date_accepted     2008-06-30
_journal_name_full     'Acta Crystallographica, Section E'
_journal_year     2008
_journal_volume     64
_journal_issue      8
_journal_page_first     m1023
_journal_page_last     m1023
_journal_paper_category     QM
_journal_coeditor_code     FJ2125
_publ_contact_author_name     'Dr Boris Shivachev'
_publ_contact_author_address
;
Department of Structural Biology,
University of Pittsburgh School of Medicine,
3501 5-th ave.,
Pittsburgh 15260,
USA
;
_publ_contact_author_email     blc53@pitt.edu
_publ_contact_author_fax     '+1 412-648-8890'
_publ_contact_author_phone     '+1 412-320-1439'
_publ_section_title
;
A new monoclinic polymorph of dichloridotetrakis(dimethyl
sulfoxide)ruthenium(II)
;
loop_
    _publ_author_name
    _publ_author_address
    "Gergana Georgieva"
;
Sofia University, Faculty of Chemistry,
1 James Bourchier Blvd,
1164 Sofia,
Bulgaria
;
    "Galina Gencheva"
;
Sofia University, Faculty of Chemistry,
1 James Bourchier Blvd,
1164 Sofia,
Bulgaria
;
    "Boris Lubomirov Shivachev"
;
Department of Structural Biology,
University of Pittsburgh School of Medicine,
3501 5th Avenue,
Pittsburgh 15260,
USA
;
    'Rosica Petrova Nikolova'
;
Department of Advanced Materials Science and Engineering,
Faculty of Engineering,
Yamaguchi University, 2-16-1 Tokiwadai,
Ube 755-8611,
Japan
;
