# Supplementary material for: A new monoclinic polymorph of dichlorido­tetra­kis(dimethyl sulfoxide)­ruthenium(II)
Source: Acta Crystallogr Sect E Struct Rep Online. 2008 Jul 12;64(Pt 8):m1023. doi: 10.1107/S160053680801996X (PMC2961945; doi:10.1107/S160053680801996X)
Supplement: Supplementary file 2 [file e-64-m1023-Isup2.hkl]

#
# h,k,l, Fc-squared, Fo-squared, sigma(Fo-squared) and status flag
#
data_I
_shelx_title ' a063 in P 21/c'
_shelx_refln_list_code          4
_shelx_F_calc_maximum      288.22
_exptl_crystal_F_000       984.00
_reflns_d_resolution_high  0.8115
 
loop_
 _symmetry_equiv_pos_as_xyz
 'x, y, z'
 '-x, y+1/2, -z+1/2'
 '-x, -y, -z'
 'x, -y-1/2, z-1/2'
 
_cell_length_a    10.1479
_cell_length_b    10.4626
_cell_length_c    18.4280
_cell_angle_alpha  90.000
_cell_angle_beta   99.795
_cell_angle_gamma  90.000
 
_shelx_F_squared_multiplier     1.000
 
loop_
 _refln_index_h
 _refln_index_k
 _refln_index_l
 _refln_F_squared_calc
 _refln_F_squared_meas
 _refln_F_squared_sigma
 _refln_observed_status
   1   0   0      105.78      113.50     12.30 o
   2   0   0    26443.60    24706.00    192.55 o
   3   0   0     5836.92     5602.63    115.34 o
   4   0   0     8843.63     9061.40    170.09 o
   5   0   0    11878.03    11302.14    215.00 o
   6   0   0     4467.32     3755.59    143.33 o
   7   0   0     7343.73     7148.85    210.69 o
   8   0   0       87.49       87.05     45.21 o
   9   0   0       29.48       41.52     47.06 o
  10   0   0      948.06      879.07     93.20 o
  11   0   0      263.88      398.01     62.75 o
  12   0   0      508.43      560.11     84.89 o
   1   1   0    83070.16    71981.13   5635.38 o
   2   1   0        6.73       -1.19     15.53 o
   3   1   0     2216.17     2257.49     78.90 o
   4   1   0       57.99       88.84     66.75 o
   5   1   0    10881.23    10540.14    149.09 o
   6   1   0     9605.61     9194.34    154.96 o
   7   1   0     2588.36     2588.97     94.59 o
   8   1   0     1245.16     1320.57     73.39 o
   9   1   0      451.90      465.39     48.60 o
  10   1   0      591.17      546.76     53.72 o
  11   1   0      583.56      508.77     58.11 o
  12   1   0     1354.64     1471.01    101.48 o
   0   2   0     8653.51     8740.17     80.80 o
   1   2   0     2547.74     2371.05    111.04 o
   2   2   0      515.04      541.95     50.44 o
   3   2   0     2432.08     2632.56     93.81 o
   4   2   0     3353.30     3100.48     96.43 o
   5   2   0     1714.06     1725.12     66.22 o
   6   2   0    25908.19    23998.13   1237.56 o
   7   2   0     4082.71     4145.07    117.99 o
   8   2   0     1064.31     1058.99    181.01 o
   9   2   0     2640.16     2740.40    225.30 o
  10   2   0      958.16      917.01     67.81 o
  11   2   0     4709.95     5145.07    176.72 o
  12   2   0       15.64      -20.25     49.21 o
   1   3   0    12720.19    12217.68    167.02 o
   2   3   0      107.52      135.13     23.53 o
   3   3   0     9977.98     9755.74    344.19 o
   4   3   0     1862.77     1804.57     81.51 o
   5   3   0    26278.98    25331.67    511.20 o
   6   3   0     5724.07     5905.95    141.80 o
   7   3   0     5275.76     5091.50    135.37 o
   8   3   0      515.95      547.59     45.95 o
   9   3   0      283.30      326.52     43.22 o
  10   3   0     4193.71     4227.62    149.33 o
  11   3   0      111.77      152.57     42.15 o
   0   4   0    11551.16    10383.77    125.06 o
   1   4   0     3541.99     3594.30     75.79 o
   2   4   0    10494.70     9907.22    358.80 o
   3   4   0     3189.42     3134.02    164.56 o
   4   4   0     9039.59     9422.05    341.72 o
   5   4   0    13015.33    12471.68    569.18 o
   6   4   0     3161.69     3215.88    104.15 o
   7   4   0        3.17       88.26     35.53 o
   8   4   0        1.47       22.45     34.92 o
   9   4   0      166.09      120.58     66.75 o
  10   4   0       35.84       21.56     51.21 o
  11   4   0     2221.01     2031.90    229.30 o
   1   5   0     9023.48     8474.94    129.41 o
   2   5   0      317.14      308.78     36.76 o
   3   5   0     4974.56     4778.91    115.34 o
   4   5   0     6787.84     6432.06    132.88 o
   5   5   0     2982.83     3109.33     99.61 o
   6   5   0     1687.31     1655.55     81.62 o
   7   5   0      394.80      431.96     40.46 o
   8   5   0       40.16       65.13     38.95 o
   9   5   0      103.67      226.35     38.27 o
  10   5   0     1260.03     1421.16     91.58 o
  11   5   0      163.43      279.98     61.21 o
   0   6   0    10476.17     9937.12    160.71 o
   1   6   0      867.82      876.61     73.82 o
   2   6   0     6896.88     6682.05    153.64 o
   3   6   0       18.96       25.27     43.52 o
   4   6   0     2730.94     2756.40    127.03 o
   5   6   0     1160.69     1092.07     73.04 o
   6   6   0     2408.16     2420.78    103.96 o
   7   6   0      521.04      466.29     48.08 o
   8   6   0     1448.51     1397.14    121.19 o
   9   6   0      199.36      228.00     45.26 o
  10   6   0      146.37      188.39     42.19 o
   1   7   0    11069.34    10006.93    790.03 o
   2   7   0      759.80      773.07     51.46 o
   3   7   0     1599.35     1571.39     78.40 o
   4   7   0      234.62      293.63     33.54 o
   5   7   0     1340.76     1396.07     81.63 o
   6   7   0     1170.98     1136.22    116.11 o
   7   7   0     1774.16     1933.55    100.58 o
   8   7   0      495.65      526.31     55.50 o
   9   7   0      249.92      221.98     42.08 o
  10   7   0      548.72      570.99    103.04 o
   0   8   0     5741.01     5240.19    457.22 o
   1   8   0       12.75      -44.39     79.20 o
   2   8   0     1583.15     1639.41     81.67 o
   3   8   0      113.06       74.08     34.14 o
   4   8   0       22.40       19.04     40.64 o
   5   8   0      700.01      708.44     52.70 o
   6   8   0     1297.49     1366.36     89.05 o
   7   8   0     1027.06      937.18     70.56 o
   8   8   0      440.47      457.08     53.60 o
   9   8   0      538.75      528.83     60.49 o
   1   9   0      809.92      736.16     69.98 o
   2   9   0       30.74       33.54     39.40 o
   3   9   0        4.19       32.55     53.06 o
   4   9   0       16.98       33.39     36.98 o
   5   9   0      844.37     1012.40     70.68 o
   6   9   0      256.67      286.43     48.91 o
   7   9   0     1323.35     1366.05     88.97 o
   8   9   0      783.17      849.43     73.23 o
   0  10   0      980.30      976.23     67.75 o
   1  10   0       23.46       52.23     27.45 o
   2  10   0      398.41      412.19     75.51 o
   3  10   0      494.73      562.39     52.84 o
   4  10   0      380.76      199.07     51.41 o
   5  10   0       91.41       -6.87     63.67 o
   6  10   0      956.14      985.34     76.32 o
   7  10   0      111.04      108.99    105.50 o
   1  11   0      416.68      466.77     53.06 o
   2  11   0      554.85      616.14     57.61 o
   3  11   0      252.46      292.01     84.59 o
   4  11   0      809.99      850.65     69.26 o
   5  11   0      125.45      165.81     94.27 o
   6  11   0       12.70       15.81     88.89 o
   0  12   0       50.57       39.00     43.30 o
   1  12   0       21.12       77.51     54.75 o
   2  12   0      162.26      141.79     59.47 o
   3  12   0      374.35      293.67     57.16 o
   4  12   0      367.40      315.63     56.44 o
 -12   1   1        0.92      -53.00     80.74 o
 -11   1   1      181.98      147.58     42.50 o
 -10   1   1      356.23      423.14     50.14 o
  -9   1   1      645.18      656.76     71.51 o
  -8   1   1     1264.35     1243.43     72.89 o
  -7   1   1        5.31       30.44     30.49 o
  -6   1   1       81.69       58.09     31.83 o
  -5   1   1      235.50      232.10     24.16 o
  -4   1   1     2900.62     2766.99    153.48 o
  -3   1   1      383.13      336.49     23.94 o
  -2   1   1     4632.27     4512.63     63.29 o
  -1   1   1       39.63       35.97     10.00 o
   0   1   1     1222.96     1122.12     17.37 o
   1   1   1     9256.16     9590.58    141.18 o
   2   1   1      813.19      853.48     33.82 o
   3   1   1    11165.51    10983.10    117.77 o
   4   1   1     5222.32     5549.20    302.82 o
   5   1   1        9.31       26.04     27.40 o
   6   1   1      149.45      203.92     27.84 o
   7   1   1     1864.70     1737.81    129.95 o
   8   1   1     1109.17     1075.78     71.06 o
   9   1   1      315.36      283.66     39.77 o
  10   1   1      182.59      203.66     45.06 o
  11   1   1        9.97      104.92     37.26 o
  12   1   1        0.58       75.95     38.28 o
 -12   2   1        1.09       55.53     46.32 o
 -11   2   1       35.16       54.76     54.13 o
 -10   2   1      253.12      263.16     47.08 o
  -9   2   1      760.77      829.25     60.09 o
  -8   2   1      840.79      805.26     62.90 o
  -7   2   1      342.05      379.28     61.21 o
  -6   2   1        8.00        3.69     23.49 o
  -5   2   1     3218.15     2670.85   1805.97 o
  -4   2   1     3114.06     3094.57     76.53 o
  -3   2   1     5177.73     5002.02    128.26 o
  -2   2   1      172.04      136.81     37.37 o
  -1   2   1     7497.69     7739.81    123.19 o
   0   2   1      213.59      215.38     12.96 o
   1   2   1     5994.86     5937.42    284.05 o
   2   2   1     4729.47     4593.20     73.62 o
   3   2   1     2948.11     3128.07     70.35 o
   4   2   1        0.14        8.66     24.57 o
   5   2   1      196.25      168.78     24.57 o
   6   2   1    12444.45    12387.08    300.20 o
   7   2   1       44.64       75.73     35.68 o
   8   2   1      157.69      231.17     93.51 o
   9   2   1      869.40      794.95     55.78 o
  10   2   1      216.16      239.26     46.02 o
  11   2   1      123.16       47.68     63.59 o
  12   2   1        6.89       82.90     39.23 o
 -12   3   1       49.35       61.21     58.90 o
 -11   3   1       14.50      117.30     41.24 o
 -10   3   1        9.70       18.45     61.52 o
  -9   3   1      530.81      596.66     55.98 o
  -8   3   1      417.23      463.78     42.30 o
  -7   3   1      758.74      749.84    113.34 o
  -6   3   1      279.80      265.15     32.18 o
  -5   3   1     3354.78     3305.65     93.41 o
  -4   3   1     2801.77     3011.60     89.20 o
  -3   3   1     1227.92     1166.44     50.00 o
  -2   3   1     5419.50     5249.15     89.35 o
  -1   3   1        1.81       28.57     21.50 o
   0   3   1     3431.62     3226.19     83.15 o
   1   3   1      367.11      410.21     26.42 o
   2   3   1       49.55       56.77     16.76 o
   3   3   1      633.32      643.99     50.44 o
   4   3   1      332.11      338.22     26.13 o
   5   3   1      867.39      856.94     53.52 o
   6   3   1      369.53      365.99     31.48 o
   7   3   1     2741.84     2710.83    100.88 o
   8   3   1      285.13      348.31     40.02 o
   9   3   1      916.88     1081.73     65.35 o
  10   3   1      936.20     1015.32     69.33 o
  11   3   1       47.81       39.56     56.30 o
 -11   4   1      221.59      249.05     48.91 o
 -10   4   1      771.63      791.27     60.59 o
  -9   4   1      176.67      195.98     34.86 o
  -8   4   1     1029.97     1079.02    125.96 o
  -7   4   1        0.01      -42.52     42.52 o
  -6   4   1     3406.60     3163.15    166.09 o
  -5   4   1     4227.71     4042.79    124.72 o
  -4   4   1      797.27      757.23     45.11 o
  -3   4   1     3282.27     3190.16     80.69 o
  -2   4   1     1982.15     1954.51     61.71 o
  -1   4   1     4995.39     4963.88     90.98 o
   0   4   1      136.95       90.94     16.04 o
   1   4   1      735.76      741.52     40.66 o
   2   4   1     3801.75     3948.50     85.36 o
   3   4   1        0.50       21.82     25.57 o
   4   4   1     9780.32     9461.89    149.20 o
   5   4   1     2280.07     2338.06     86.74 o
   6   4   1      414.76      401.10     36.54 o
   7   4   1     1244.72     1169.67    225.77 o
   8   4   1      618.17      678.78     50.78 o
   9   4   1     2061.93     2236.11    106.36 o
  10   4   1       32.67      129.03     71.36 o
  11   4   1      273.80      328.15     79.82 o
 -11   5   1      513.92      595.87     88.58 o
 -10   5   1       66.53       81.17     50.60 o
  -9   5   1      383.58      370.03     45.35 o
  -8   5   1      380.78      473.18     93.66 o
  -7   5   1      437.45      524.95     44.79 o
  -6   5   1     3375.26     3247.23    111.46 o
  -5   5   1     1351.43     1152.47     68.40 o
  -4   5   1     5502.57     5512.97    122.22 o
  -3   5   1       35.62       35.16     34.23 o
  -2   5   1      111.69      186.01     37.06 o
  -1   5   1     4370.62     4033.66     92.86 o
   0   5   1     1073.79     1081.71     36.92 o
   1   5   1     1001.74     1192.46    145.03 o
   2   5   1      771.81      784.87     48.05 o
   3   5   1     4651.66     4681.13    109.50 o
   4   5   1     2672.68     2597.77     88.71 o
   5   5   1     3162.65     3198.03    143.95 o
   6   5   1     3513.56     3352.40    112.97 o
   7   5   1      173.31      194.76     38.49 o
   8   5   1     1078.00     1069.90     66.88 o
   9   5   1        0.82      -18.13     45.23 o
  10   5   1      554.55      627.24     58.64 o
  11   5   1      726.02      810.35     69.34 o
 -10   6   1      117.60      132.17     47.98 o
  -9   6   1      195.24      238.68     72.13 o
  -8   6   1        2.94       16.00     52.44 o
  -7   6   1      885.12      854.95    137.64 o
  -6   6   1      856.61      918.18     64.49 o
  -5   6   1     2226.56     2267.39     94.72 o
  -4   6   1     1646.55     1664.33     76.30 o
  -3   6   1      510.95      560.42     43.61 o
  -2   6   1    11035.00    10047.37    162.02 o
  -1   6   1      143.08      190.84     25.40 o
   0   6   1     2799.02     2644.54     62.29 o
   1   6   1    10632.30     9985.46    156.27 o
   2   6   1     1377.75     1520.18     66.03 o
   3   6   1     2983.08     2985.51    225.92 o
   4   6   1      205.43      133.33     33.27 o
   5   6   1     3100.02     3337.31    110.12 o
   6   6   1      470.88      507.24     43.62 o
   7   6   1      195.97      138.21     67.98 o
   8   6   1       28.21      -26.14     44.13 o
   9   6   1        5.53       52.60     43.98 o
  10   6   1       21.05      -15.33     55.53 o
 -10   7   1      102.28      100.86     49.61 o
  -9   7   1        0.32      -18.62     43.43 o
  -8   7   1     1147.93     1077.70     75.19 o
  -7   7   1     1405.19     1535.15    117.34 o
  -6   7   1       61.78       15.01     45.56 o
  -5   7   1     2089.83     2119.50     96.16 o
  -4   7   1      694.28      722.71     47.27 o
  -3   7   1     9694.30     9080.75    170.92 o
  -2   7   1     2777.22     2799.18    100.05 o
  -1   7   1    14332.55    13509.17    330.19 o
   0   7   1     8780.92     8154.36    115.12 o
   1   7   1      459.03      501.78     34.85 o
   2   7   1    10331.99    10019.05    174.10 o
   3   7   1        5.97      -28.26     62.75 o
   4   7   1     2641.63     2515.48    126.42 o
   5   7   1        1.11       -8.70     37.22 o
   6   7   1     1437.40     1577.65    140.57 o
   7   7   1      890.41      883.08     75.97 o
   8   7   1      143.59      220.34     36.61 o
   9   7   1       53.78        0.17     52.61 o
  10   7   1      165.43      166.11     50.00 o
  -9   8   1        0.13       79.73     34.57 o
  -8   8   1     1042.44     1137.78     79.37 o
  -7   8   1      370.89      350.85     51.60 o
  -6   8   1     2638.40     2848.27    119.29 o
  -5   8   1     2838.39     2735.89    135.95 o
  -4   8   1      171.84      236.32     37.53 o
  -3   8   1       10.47      -39.58     39.58 o
  -2   8   1     1706.66     1846.65     88.35 o
  -1   8   1        0.56      656.43    530.43 o
   0   8   1      405.69      426.29     36.14 o
   1   8   1     4361.71     4015.92    120.04 o
   2   8   1      290.11      278.35     48.75 o
   3   8   1      293.18      321.22     72.59 o
   4   8   1     2823.49     2620.48    107.33 o
   5   8   1      896.46     1001.19     67.91 o
   6   8   1      104.19      127.15     39.69 o
   7   8   1     2492.38     2503.61    364.95 o
   8   8   1       69.63       46.50     41.24 o
   9   8   1     1390.73     1851.09    110.68 o
  -8   9   1      145.73      161.68     90.43 o
  -7   9   1     3318.53     3478.16    146.24 o
  -6   9   1       92.90       55.84     50.00 o
  -5   9   1      972.41      922.80     82.43 o
  -4   9   1     2715.50     2598.22    163.79 o
  -3   9   1       74.40      131.92     50.75 o
  -2   9   1        0.58       27.30     35.85 o
  -1   9   1       64.91       88.80     43.98 o
   0   9   1     1978.41     1804.03     65.39 o
   1   9   1        5.61       14.62     42.52 o
   2   9   1      446.26      378.17     75.97 o
   3   9   1     4348.69     4425.07    351.41 o
   4   9   1        1.12       40.75     46.76 o
   5   9   1      423.32      494.49    107.65 o
   6   9   1     2531.59     2620.08    124.51 o
   7   9   1      302.09      347.25     86.43 o
   8   9   1     2396.26     2596.76    192.70 o
  -7  10   1      361.71      448.55     97.04 o
  -6  10   1     2266.81     2269.74    128.65 o
  -5  10   1       38.23       93.96     36.69 o
  -4  10   1     1756.92     1688.51    102.00 o
  -3  10   1      574.83      580.21     52.95 o
  -2  10   1     2406.94     2143.52    111.25 o
  -1  10   1     1659.58     1509.45     90.80 o
   0  10   1      481.74      465.70     35.39 o
   1  10   1     4233.61     3795.13    399.86 o
   2  10   1     1364.93     1243.29     79.56 o
   3  10   1      442.80      385.08     48.27 o
   4  10   1     1310.80     1240.77     78.84 o
   5  10   1      773.59      660.46    507.82 o
   6  10   1      621.20      618.90     53.50 o
   7  10   1      909.68      943.53     70.94 o
  -6  11   1       71.50       29.09     52.52 o
  -5  11   1      833.57      848.51     68.04 o
  -4  11   1       39.05       66.03     46.75 o
  -3  11   1     3002.24     2920.43    139.49 o
  -2  11   1      442.42      445.20     53.49 o
  -1  11   1     1932.06     1754.88    133.95 o
   0  11   1     2694.55     2551.42     94.48 o
   1  11   1      409.74      435.41     53.75 o
   2  11   1     2585.31     2417.88    163.94 o
   3  11   1     1321.63     1208.93    121.80 o
   4  11   1      997.61     1212.49    104.73 o
   5  11   1      127.69       39.77     62.85 o
   6  11   1      615.35      583.68     62.38 o
  -4  12   1      887.48      975.11     75.16 o
  -3  12   1       75.70       84.65     47.21 o
  -2  12   1     1752.05     1685.58    113.07 o
  -1  12   1      283.39      185.72     50.33 o
   0  12   1      273.33      268.90     37.32 o
   1  12   1      965.96      934.30     66.98 o
   2  12   1      587.06      489.74    125.19 o
   3  12   1     1722.94     1794.27    113.53 o
   4  12   1      409.91      517.57     58.94 o
 -12   0   2     2108.89     2120.48    174.40 o
 -11   0   2      544.86      591.79     81.51 o
 -10   0   2       50.91      -35.37     72.90 o
  -9   0   2        1.27       38.45     49.21 o
  -8   0   2     1665.92     1791.98    116.88 o
  -7   0   2     8168.21     8079.90    229.15 o
  -6   0   2    18147.90    17342.77    294.66 o
  -5   0   2     3788.63     3649.47    127.95 o
  -4   0   2       36.91        6.15     33.53 o
  -3   0   2     2647.55     2462.51     80.59 o
  -2   0   2      148.74      179.32     21.53 o
   0   0   2       55.88       52.39      9.13 o
   1   0   2    83048.19    86183.27    319.27 o
   2   0   2    27033.23    27959.93    226.38 o
   3   0   2    43195.43    45166.44    339.26 o
   4   0   2     6390.67     6239.02    151.02 o
   5   0   2     8887.63     9135.53    198.70 o
   6   0   2     1722.05     1737.23    101.50 o
   7   0   2        3.17      -40.91     55.36 o
   8   0   2     1958.06     2143.55    130.11 o
   9   0   2     1241.75     1169.74     98.43 o
  10   0   2     1541.34     1642.49    140.87 o
  11   0   2      730.28      730.82     91.97 o
  12   0   2       19.79        0.00     63.98 o
 -12   1   2      106.80       22.76     65.19 o
 -11   1   2      980.49      943.84     66.43 o
 -10   1   2      339.73      245.14     47.12 o
  -9   1   2        6.88       19.40     38.18 o
  -8   1   2     1591.18     1535.74     86.43 o
  -7   1   2     8347.79     8186.08    160.15 o
  -6   1   2    12481.98    11649.22    174.54 o
  -5   1   2     1803.12     1669.06     62.73 o
  -4   1   2        5.25       78.66     54.90 o
  -3   1   2      210.68      207.26     23.99 o
  -2   1   2     4785.53     4827.63    163.63 o
  -1   1   2     1268.08     1351.06     36.45 o
   0   1   2    71986.43    72051.91   1294.07 o
   1   1   2       90.78       69.09     12.71 o
   2   1   2     8170.18     8136.85     91.02 o
   3   1   2     2015.06     2149.29     58.06 o
   4   1   2    24044.23    25237.49    891.84 o
   5   1   2     1959.91     1971.64     70.66 o
   6   1   2     1788.13     1741.25     73.72 o
   7   1   2     1587.26     1654.81    230.99 o
   8   1   2      513.27      469.67     45.84 o
   9   1   2     4405.14     4426.58    145.72 o
  10   1   2      647.71      651.77     56.70 o
  11   1   2     1227.79     1189.41     79.99 o
  12   1   2      235.00      186.07     48.32 o
 -12   2   2     2536.61     2774.74    140.47 o
 -11   2   2      280.43      234.29     95.50 o
 -10   2   2     1175.63     1257.45     81.74 o
  -9   2   2      387.07      341.93     42.73 o
  -8   2   2     2392.00     2238.38    100.82 o
  -7   2   2    11107.46    10914.72    187.37 o
  -6   2   2     5821.27     5552.71    133.03 o
  -5   2   2    10018.75     9213.51    143.65 o
  -4   2   2       10.75      -12.33     33.99 o
  -3   2   2     1086.66     1058.30     61.21 o
  -2   2   2     1329.11     1279.77     43.38 o
  -1   2   2    32393.80    33453.81   1028.25 o
   0   2   2     1056.35     1091.80     24.86 o
   1   2   2        8.13       49.55     23.53 o
   2   2   2      376.25      427.45     27.89 o
   3   2   2    13350.97    13286.71    436.61 o
   4   2   2      148.90      109.79     21.53 o
   5   2   2    14446.92    14155.16    497.82 o
   6   2   2     2336.33     2395.77     85.57 o
   7   2   2     2885.12     2769.19     98.62 o
   8   2   2     2836.41     2792.46    107.25 o
   9   2   2     1273.64     1321.06    114.11 o
  10   2   2     6470.92     6353.85    185.52 o
  11   2   2       47.57       79.40     36.91 o
 -12   3   2       54.61      110.84     64.13 o
 -11   3   2     1977.25     2124.66    342.65 o
 -10   3   2       10.79       42.56     38.25 o
  -9   3   2     2708.69     2503.40    108.93 o
  -8   3   2      744.64      812.84     59.15 o
  -7   3   2     4525.22     4812.73    144.26 o
  -6   3   2    15637.39    15467.48    543.65 o
  -5   3   2     5001.15     5190.87    136.72 o
  -4   3   2     8570.45     8072.69    251.60 o
  -3   3   2     1446.46     1462.07     54.56 o
  -2   3   2    52060.11    51380.35   2293.95 o
  -1   3   2      502.51      528.52     33.63 o
   0   3   2     6171.76     6286.04     75.47 o
   1   3   2     2993.60     3094.41    158.41 o
   2   3   2      363.66      493.10     32.69 o
   3   3   2      236.28      219.84     21.53 o
   4   3   2    12565.74    12138.03    162.01 o
   5   3   2     6508.96     6560.79    129.95 o
   6   3   2     7580.12     7320.60    147.35 o
   7   3   2        1.02      -11.49     35.06 o
   8   3   2     1397.07     1293.92     81.77 o
   9   3   2     2245.08     2139.03    110.24 o
  10   3   2     1305.40     1261.13    167.48 o
  11   3   2     2815.46     3086.55    140.59 o
 -11   4   2        8.54      -34.28    126.72 o
 -10   4   2     1139.46     1332.44    157.48 o
  -9   4   2        0.51      -51.91    103.04 o
  -8   4   2     1900.39     1915.81    195.78 o
  -7   4   2     1490.45     1438.92     77.40 o
  -6   4   2     1667.22     1601.06    114.88 o
  -5   4   2     2728.64     2870.83    141.95 o
  -4   4   2     5623.72     5325.67    114.07 o
  -3   4   2    19362.28    18615.27    302.35 o
  -2   4   2     2220.19     2291.54    106.89 o
  -1   4   2    32367.19    32279.66    227.93 o
   0   4   2     2667.69     2757.65     48.31 o
   1   4   2      121.53      102.73     18.77 o
   2   4   2      614.31      569.12     37.63 o
   3   4   2     2667.68     2251.19     91.97 o
   4   4   2    11823.47    11553.97    278.67 o
   5   4   2     8486.26     8630.87    291.44 o
   6   4   2     1815.13     1763.25     84.37 o
   7   4   2      112.38      170.26     54.44 o
   8   4   2      225.12      280.84     39.13 o
   9   4   2      919.38      971.94     68.79 o
  10   4   2     1741.63     1669.79    164.86 o
  11   4   2      255.71      328.86     53.60 o
 -11   5   2     1400.21     1445.26     97.84 o
 -10   5   2       86.45       63.47     46.63 o
  -9   5   2      348.42      374.36     65.36 o
  -8   5   2     2052.58     2051.46    148.41 o
  -7   5   2      118.85      144.12     34.39 o
  -6   5   2      260.63      216.42     35.91 o
  -5   5   2      121.98       99.30     27.08 o
  -4   5   2      553.44      448.23     34.60 o
  -3   5   2     4305.02     3955.33     99.17 o
  -2   5   2    15784.80    15279.28    181.71 o
  -1   5   2     1012.53     1013.84     64.13 o
   0   5   2    10860.88    10564.97    247.77 o
   1   5   2     1161.97     1218.47     56.32 o
   2   5   2     2901.96     2733.78     82.10 o
   3   5   2     1692.98     1710.41     71.97 o
   4   5   2    19161.11    18763.18    227.17 o
   5   5   2    11155.82    11319.98    188.46 o
   6   5   2     1668.50     1801.75     87.11 o
   7   5   2      327.12      355.40     40.90 o
   8   5   2       15.80      -66.75     66.75 o
   9   5   2      749.01      802.93     57.68 o
  10   5   2      100.94       57.37     45.65 o
  11   5   2     1091.65     1097.64    152.25 o
 -11   6   2      105.87      189.22     44.90 o
 -10   6   2      452.67      470.96     54.94 o
  -9   6   2     1413.45     1522.56    154.25 o
  -8   6   2      385.70      405.32     45.40 o
  -7   6   2     3112.61     3307.86    121.07 o
  -6   6   2       17.27       55.99     34.65 o
  -5   6   2       23.68      -21.27     36.43 o
  -4   6   2       73.33      102.38     28.80 o
  -3   6   2     1598.00     1630.34    128.57 o
  -2   6   2      794.17      793.66     50.07 o
  -1   6   2     7421.12     7174.72    134.74 o
   0   6   2      321.89      312.12     20.25 o
   1   6   2     6653.80     6628.93    197.78 o
   2   6   2     3095.83     3072.87     93.46 o
   3   6   2     8605.28     8665.76    158.34 o
   4   6   2     3257.95     3295.00    256.52 o
   5   6   2    10551.07    10746.08    194.63 o
   6   6   2      737.76      882.26     58.36 o
   7   6   2      135.32      127.09     35.96 o
   8   6   2      726.70      715.57     57.95 o
   9   6   2      145.00      125.36     39.22 o
  10   6   2     1372.57     1370.89     91.55 o
 -10   7   2       11.36       61.08     46.73 o
  -9   7   2      319.66      322.50     51.58 o
  -8   7   2     1527.65     1504.94    114.57 o
  -7   7   2     2878.50     2685.56    119.79 o
  -6   7   2     2210.73     2184.28    104.49 o
  -5   7   2      933.51      983.39     87.97 o
  -4   7   2      995.91     1048.91     64.25 o
  -3   7   2      146.07      145.01     32.04 o
  -2   7   2     6213.71     6170.18    248.83 o
  -1   7   2     1554.25     1408.89     70.90 o
   0   7   2     7094.80     6928.10    102.37 o
   1   7   2       48.93       54.03     26.97 o
   2   7   2     2481.16     2450.40     94.45 o
   3   7   2      272.45      228.93     36.91 o
   4   7   2     2434.10     2406.19     99.92 o
   5   7   2        5.15      -20.11     68.13 o
   6   7   2      925.93      996.75     69.65 o
   7   7   2      127.13      140.89     47.68 o
   8   7   2      327.32      446.74     49.23 o
   9   7   2      807.87      815.86     68.44 o
  10   7   2      710.34      900.21     68.53 o
  -9   8   2       11.01       26.34     48.24 o
  -8   8   2     1211.80     1056.60     83.20 o
  -7   8   2     1201.44     1270.86     82.96 o
  -6   8   2     3792.12     4263.94    215.77 o
  -5   8   2     1726.22     1684.87     98.36 o
  -4   8   2      260.54      193.26     38.82 o
  -3   8   2     1387.15     1408.29     90.12 o
  -2   8   2     1378.12     1389.25     86.74 o
  -1   8   2     4059.83     4204.43    184.70 o
   0   8   2      862.43      823.80     51.28 o
   1   8   2     2696.52     2586.88     98.74 o
   2   8   2      924.91      879.45     57.46 o
   3   8   2       25.23       89.98     28.13 o
   4   8   2       18.38        2.84     59.67 o
   5   8   2      193.70      235.90    152.56 o
   6   8   2        3.65       43.52     36.64 o
   7   8   2      417.50      541.81     49.13 o
   8   8   2      612.12      623.75     57.97 o
   9   8   2      379.89      350.95     60.60 o
  -8   9   2      476.36      493.84     62.26 o
  -7   9   2      376.26      443.49     98.43 o
  -6   9   2     1121.85     1182.79     81.12 o
  -5   9   2     1076.81     1137.70     77.06 o
  -4   9   2      158.58      155.64     43.00 o
  -3   9   2      152.20      189.01     36.85 o
  -2   9   2      114.13      146.97     33.88 o
  -1   9   2      571.47      570.98     47.63 o
   0   9   2     1434.70     1457.75     79.47 o
   1   9   2       66.38      102.62     32.92 o
   2   9   2      940.49      888.45     61.41 o
   3   9   2       26.50      -13.91     53.98 o
   4   9   2      140.34       98.78     36.71 o
   5   9   2        7.06       23.13     52.75 o
   6   9   2      824.17      916.01     65.53 o
   7   9   2      509.44      408.44     53.78 o
   8   9   2      139.01      108.21     81.97 o
  -7  10   2      273.04      293.50     53.95 o
  -6  10   2       60.13      158.99     36.79 o
  -5  10   2      328.99      283.18     47.67 o
  -4  10   2       95.89       73.88     55.67 o
  -3  10   2       57.85       14.76     50.59 o
  -2  10   2      228.80      243.99     42.28 o
  -1  10   2      508.04      523.83     47.73 o
   0  10   2     2190.48     2170.16     75.47 o
   1  10   2     1770.52     1627.01    204.85 o
   2  10   2      150.32      -16.28    302.82 o
   3  10   2      691.68      682.53     63.52 o
   4  10   2      249.34      317.14     83.82 o
   5  10   2      684.15      698.69     60.79 o
   6  10   2      251.51      197.45     46.90 o
   7  10   2      404.09      353.05     60.54 o
  -6  11   2        0.87      -46.75     91.97 o
  -5  11   2       60.23       98.14     45.22 o
  -4  11   2      379.12      289.30     55.50 o
  -3  11   2       12.17       29.93     50.84 o
  -2  11   2      397.34      426.35     48.70 o
  -1  11   2      240.05      271.12     44.55 o
   0  11   2      456.46      479.25     36.73 o
   1  11   2        1.19      -20.54     48.14 o
   2  11   2      127.04      140.79     52.75 o
   3  11   2     1685.09     1585.06    105.36 o
   4  11   2       17.21       24.28     44.39 o
   5  11   2       71.65       98.36    121.34 o
   6  11   2      246.42      250.34     54.29 o
  -4  12   2        1.15       11.07     47.87 o
  -3  12   2      936.60      909.18     73.18 o
  -2  12   2       60.27        9.97    110.42 o
  -1  12   2      178.74      237.28     41.34 o
   0  12   2       58.20       46.44     32.53 o
   1  12   2        2.01      -55.34     55.34 o
   2  12   2      333.48      348.42     97.97 o
   3  12   2        0.15        5.88     53.95 o
   4  12   2       91.81      137.89     96.12 o
 -12   1   3      238.63      334.45    104.73 o
 -11   1   3       12.01       63.30     37.20 o
 -10   1   3       41.24       88.90     31.97 o
  -9   1   3      864.04      812.39     57.51 o
  -8   1   3      593.57      531.41     47.26 o
  -7   1   3     3056.88     2842.08    171.32 o
  -6   1   3      321.24      333.98     28.57 o
  -5   1   3     3266.36     3364.51     84.71 o
  -4   1   3      199.51      162.24     31.68 o
  -3   1   3    11953.89    11388.75    121.14 o
  -2   1   3       25.47       12.45     21.09 o
  -1   1   3     5876.16     6009.90     69.70 o
   0   1   3     1481.37     1675.14     26.83 o
   1   1   3      122.23      131.73     15.33 o
   2   1   3    18918.37    19576.34    149.09 o
   3   1   3      526.17      461.71     31.53 o
   4   1   3     6846.81     7569.68    120.38 o
   5   1   3     4245.95     4424.79    105.26 o
   6   1   3     4085.76     4122.19    110.05 o
   7   1   3      274.67      292.57     37.06 o
   8   1   3      948.71     1020.01     67.59 o
   9   1   3      104.16      119.63     79.36 o
  10   1   3      276.41      318.33    119.03 o
  11   1   3        2.35        8.78     40.18 o
 -12   2   3        0.05      -17.29     53.06 o
 -11   2   3        1.43       60.62     39.11 o
 -10   2   3        7.33      -34.15     84.59 o
  -9   2   3      128.27      115.66     49.06 o
  -8   2   3     1489.01     1497.40     84.74 o
  -7   2   3     1827.38     1877.20     82.46 o
  -6   2   3      757.95      744.05     45.56 o
  -5   2   3       27.52       12.98     25.05 o
  -4   2   3     9036.80     8904.24    127.32 o
  -3   2   3     1651.68     1772.90     53.28 o
  -2   2   3        2.38       12.91     27.99 o
  -1   2   3     2306.54     2685.91    245.45 o
   0   2   3     7686.69     7909.69     93.81 o
   1   2   3       14.02        6.19     20.27 o
   2   2   3      607.44      729.81     36.53 o
   3   2   3     9424.89     9599.29    481.98 o
   4   2   3     2597.56     2679.27     98.27 o
   5   2   3     1121.06     1233.07     63.05 o
   6   2   3       89.48      125.07     24.47 o
   7   2   3     4108.42     4197.87    123.36 o
   8   2   3      133.22       46.78     43.07 o
   9   2   3       22.81       -4.79     41.74 o
  10   2   3      214.02      177.89     84.43 o
  11   2   3       49.46      -53.20     53.20 o
 -12   3   3       30.60       49.99     64.13 o
 -11   3   3      128.18       65.83     51.23 o
 -10   3   3       33.36       29.21     53.98 o
  -9   3   3      723.98      677.49     52.55 o
  -8   3   3     1305.49     1458.85     98.27 o
  -7   3   3      286.64      280.74     36.20 o
  -6   3   3     4301.19     4051.19    110.12 o
  -5   3   3       41.88       60.48     20.54 o
  -4   3   3     2257.31     2049.99     72.13 o
  -3   3   3        7.50       54.49     99.96 o
  -2   3   3    10611.68    11067.42    439.07 o
  -1   3   3    14857.73    15222.04    141.14 o
   0   3   3    22518.27    22697.52    258.12 o
   1   3   3      454.09      451.02     28.77 o
   2   3   3      976.26     1152.11     46.43 o
   3   3   3       53.12       70.80     48.29 o
   4   3   3      835.72      917.02     49.52 o
   5   3   3      919.49      962.45     58.43 o
   6   3   3     1124.58     1155.02     70.77 o
   7   3   3       68.36      119.76     33.05 o
   8   3   3      887.89      880.67     58.06 o
   9   3   3      327.37      346.53     47.39 o
  10   3   3        0.19      -14.94     56.10 o
  11   3   3      809.07     1038.88     74.92 o
 -11   4   3       86.53      -62.01     62.01 o
 -10   4   3      566.83      555.74    123.03 o
  -9   4   3      398.15      411.97     46.20 o
  -8   4   3     1565.31     1556.08     88.85 o
  -7   4   3     1156.95     1222.68     74.22 o
  -6   4   3     1847.18     1824.84    107.35 o
  -5   4   3     2512.53     2458.14     85.57 o
  -4   4   3      125.36      137.21     49.06 o
  -3   4   3     7122.98     6954.28    120.81 o
  -2   4   3     7781.85     8243.39    124.29 o
  -1   4   3     3147.45     3426.22     79.38 o
   0   4   3     3298.44     3637.23     75.71 o
   1   4   3     1488.31     1461.14     61.67 o
   2   4   3     1713.44     1924.40    121.96 o
   3   4   3     8258.74     8582.55    138.11 o
   4   4   3     1809.01     1723.54    123.03 o
   5   4   3        7.10       19.59     30.03 o
   6   4   3     1017.85     1063.32     69.45 o
   7   4   3     1210.06     1205.10     74.35 o
   8   4   3      900.01      998.79     65.22 o
   9   4   3      203.13      212.39     44.13 o
  10   4   3     1020.56     1144.87     79.06 o
  11   4   3      299.89      290.05     57.71 o
 -11   5   3       19.05      -17.72     45.04 o
 -10   5   3      406.48      463.89     51.75 o
  -9   5   3     1112.82      993.63     87.20 o
  -8   5   3      136.01      108.86     49.83 o
  -7   5   3       28.62      -49.17     50.14 o
  -6   5   3       80.07      138.07     30.77 o
  -5   5   3     1806.12     1755.67     85.20 o
  -4   5   3       92.90       82.68     23.36 o
  -3   5   3       66.04       60.23     70.90 o
  -2   5   3     5414.73     5284.82    144.56 o
  -1   5   3       53.71       83.77     37.06 o
   0   5   3        9.46       23.05     14.58 o
   1   5   3     1021.80     1092.89     55.13 o
   2   5   3     1533.83     1727.67     66.86 o
   3   5   3     4584.19     4708.32    141.49 o
   4   5   3      402.78      461.97     91.51 o
   5   5   3     5930.78     5999.80    440.15 o
   6   5   3      122.78      131.19     32.83 o
   7   5   3     2204.56     2382.49    163.79 o
   8   5   3      803.80      809.50     87.20 o
   9   5   3      798.07      892.79     63.05 o
  10   5   3      754.74      698.57     77.20 o
 -11   6   3     1278.77     1272.87     89.04 o
 -10   6   3       11.99       49.97     35.33 o
  -9   6   3      150.96      190.23     40.28 o
  -8   6   3     1185.10     1207.55     80.57 o
  -7   6   3      129.36      105.15     35.01 o
  -6   6   3     1246.95     1056.22     69.72 o
  -5   6   3      148.44      147.21     70.59 o
  -4   6   3      983.89      919.80     58.16 o
  -3   6   3     4001.91     4114.21    340.34 o
  -2   6   3       44.84       47.74     27.74 o
  -1   6   3     3615.18     3636.73    190.39 o
   0   6   3      987.96      993.69     77.65 o
   1   6   3     1120.11      961.63     57.39 o
   2   6   3     1659.17     1648.09     72.97 o
   3   6   3       81.18       70.39     47.98 o
   4   6   3     4932.38     4586.03    217.15 o
   5   6   3     1068.37     1147.91     73.16 o
   6   6   3     1135.06     1110.66     72.17 o
   7   6   3      365.75      437.78     44.57 o
   8   6   3      870.16      806.10     60.46 o
   9   6   3        0.33       94.55     38.05 o
  10   6   3        3.26       11.63     46.29 o
 -10   7   3      659.87      763.86     67.09 o
  -9   7   3      445.21      461.71     55.52 o
  -8   7   3      819.26      874.49     63.41 o
  -7   7   3      295.59      314.26     68.90 o
  -6   7   3     2312.45     2349.86    129.03 o
  -5   7   3     2280.13     2228.04     98.83 o
  -4   7   3     5747.10     5385.36    143.55 o
  -3   7   3       48.85       70.92     29.37 o
  -2   7   3     6463.20     6118.83    162.71 o
  -1   7   3     1579.49     1452.08     72.42 o
   0   7   3     3424.99     3311.78     74.00 o
   1   7   3     2619.86     2458.96     93.27 o
   2   7   3     2756.65     2730.78     97.40 o
   3   7   3     3143.88     3028.40    108.09 o
   4   7   3      250.23      205.49     39.13 o
   5   7   3     1487.83     1392.35     85.97 o
   6   7   3        5.87        4.55     34.29 o
   7   7   3      991.56     1023.20     67.34 o
   8   7   3      218.34      225.33     44.45 o
   9   7   3      644.03      733.34     60.47 o
  -9   8   3      378.69      444.65     53.64 o
  -8   8   3      180.76      176.57     50.33 o
  -7   8   3     1865.55     1674.67   1398.27 o
  -6   8   3      385.24      369.08     49.04 o
  -5   8   3     1690.43     1652.06    146.56 o
  -4   8   3       93.68       97.28     35.50 o
  -3   8   3     2271.01     2135.12     96.98 o
  -2   8   3      203.28      242.99     38.01 o
  -1   8   3        9.17       -3.53     42.45 o
   0   8   3     2316.14     2195.54     65.92 o
   1   8   3     2151.81     1897.83     92.49 o
   2   8   3      583.70      621.58     46.42 o
   3   8   3     1244.02     1193.44     76.22 o
   4   8   3     1284.40     1327.88    145.49 o
   5   8   3       50.52       96.57     40.56 o
   6   8   3     1003.70     1061.86     65.35 o
   7   8   3        2.26      -22.27     51.44 o
   8   8   3     2087.03     2326.37    120.69 o
   9   8   3       68.05      108.43     42.84 o
  -8   9   3      964.24     1226.76     83.25 o
  -7   9   3       87.61       79.91     50.87 o
  -6   9   3     2009.31     2208.07    117.00 o
  -5   9   3      424.36      395.70     82.43 o
  -4   9   3     2360.58     2500.50    135.95 o
  -3   9   3      118.99       94.02     80.43 o
  -2   9   3       45.98       38.12     42.52 o
  -1   9   3     2227.24     2255.81    143.33 o
   0   9   3       11.46       25.75     27.37 o
   1   9   3     2078.15     1793.32    238.22 o
   2   9   3     2636.84     2375.96    108.92 o
   3   9   3      528.61      633.40     87.97 o
   4   9   3      663.57      659.03    177.94 o
   5   9   3      868.13      924.11     67.87 o
   6   9   3       60.70       53.26    118.11 o
   7   9   3     1238.80     1451.05     96.74 o
   8   9   3        4.15      -60.75     71.51 o
  -7  10   3     1549.41     1716.16    112.44 o
  -6  10   3      206.78      233.83     48.23 o
  -5  10   3     3466.93     3252.72    147.49 o
  -4  10   3       24.93       56.11     48.70 o
  -3  10   3     3887.29     3648.45    136.80 o
  -2  10   3      996.14      975.59     65.19 o
  -1  10   3      156.43      230.81     44.75 o
   0  10   3     5484.52     5279.58    144.17 o
   1  10   3      301.74      373.20     43.30 o
   2  10   3     1553.62     1475.67    117.34 o
   3  10   3     2838.40     2822.50    126.79 o
   4  10   3      416.72      497.93     92.89 o
   5  10   3       19.14       64.44     44.30 o
   6  10   3      434.01      535.47     58.94 o
   7  10   3       15.41       58.27     61.99 o
  -6  11   3      461.66      469.21     69.67 o
  -5  11   3       27.88       -3.53     52.49 o
  -4  11   3     2279.62     2343.60    126.19 o
  -3  11   3       41.67       83.98     41.86 o
  -2  11   3     1766.17     1691.17    102.45 o
  -1  11   3     2295.43     2253.53    120.36 o
   0  11   3       72.12       56.08     30.67 o
   1  11   3     2123.01     2058.12    112.02 o
   2  11   3     1515.04     1545.32     99.67 o
   3  11   3      984.67      993.70     69.94 o
   4  11   3      270.12      135.99    101.04 o
   5  11   3      979.13     1063.66     93.66 o
  -4  12   3        4.47       56.44    104.27 o
  -3  12   3     1397.78     1501.31    160.71 o
  -2  12   3       22.09       65.13     36.52 o
  -1  12   3      550.06      536.02    121.34 o
   0  12   3      867.64      753.61     59.51 o
   1  12   3      699.87      757.78    188.86 o
   2  12   3      928.09      830.65     70.70 o
   3  12   3     1199.05     1128.41     87.66 o
 -12   0   4        0.97       78.43     83.05 o
 -11   0   4     1403.62     1313.38    121.19 o
 -10   0   4        3.69      -52.29     73.82 o
  -9   0   4     1010.26      932.90     95.97 o
  -8   0   4     5500.50     5275.05    199.31 o
  -7   0   4     9185.99     8589.26    229.46 o
  -6   0   4     2091.68     2112.48    106.73 o
  -5   0   4     2092.38     1759.38     90.43 o
  -4   0   4    20619.64    19940.00    258.06 o
  -3   0   4     2508.28     2465.59     86.12 o
  -2   0   4     8086.21     8171.25    131.95 o
  -1   0   4      632.83      663.15     42.75 o
   0   0   4      207.66      162.09     15.00 o
   1   0   4     4155.02     4210.20     94.12 o
   2   0   4    49397.27    51055.11    354.03 o
   3   0   4     6625.65     6782.21    148.26 o
   4   0   4    28152.02    29918.31    343.88 o
   5   0   4       10.77      -13.53     40.91 o
   6   0   4     1029.71     1156.21     90.43 o
   7   0   4        4.32      -54.75     54.75 o
   8   0   4     2320.70     2287.50    153.48 o
   9   0   4     9978.24    10424.61    308.81 o
  10   0   4      268.73      236.22     59.67 o
  11   0   4      374.40      437.38     75.36 o
 -12   1   4     1639.47     1712.47    108.00 o
 -11   1   4      110.34      156.61     40.28 o
 -10   1   4      378.84      345.15     40.49 o
  -9   1   4      847.90      850.64     70.44 o
  -8   1   4     1884.04     1795.48     89.81 o
  -7   1   4     6589.87     6035.15    138.65 o
  -6   1   4     4128.16     3982.17    103.42 o
  -5   1   4     1014.55      858.82     50.54 o
  -4   1   4       36.35       34.75     17.12 o
  -3   1   4    28992.49    30039.63   2021.90 o
  -2   1   4      984.28      990.53     38.25 o
  -1   1   4     4144.12     4149.44    178.09 o
   0   1   4      443.84      463.09     21.49 o
   1   1   4     6881.01     7541.78    154.71 o
   2   1   4     7340.67     7454.21    316.50 o
   3   1   4    55699.59    58499.13   1013.03 o
   4   1   4     5557.85     5784.23    129.19 o
   5   1   4     4198.55     4242.68    105.47 o
   6   1   4      188.30      127.76     27.95 o
   7   1   4     1127.92     1110.05     69.37 o
   8   1   4     6337.17     6569.12    162.68 o
   9   1   4      845.71      878.38     89.05 o
  10   1   4     3366.57     3859.30    183.78 o
  11   1   4       82.20      125.02     55.67 o
 -12   2   4       83.14       53.37     58.08 o
 -11   2   4      235.68      251.91     47.17 o
 -10   2   4      435.48      471.25     48.17 o
  -9   2   4     1290.61     1261.83     82.61 o
  -8   2   4     2971.11     3183.11    112.40 o
  -7   2   4     3710.18     3329.98    334.34 o
  -6   2   4     2380.69     2269.76    141.95 o
  -5   2   4      388.23      373.13     27.22 o
  -4   2   4     6427.47     6257.65    110.26 o
  -3   2   4     2277.69     2344.37     62.64 o
  -2   2   4    68270.66    66668.81   2024.21 o
  -1   2   4     1476.18     1311.72     43.49 o
   0   2   4     3978.61     4146.91     76.67 o
   1   2   4      170.92      171.73     19.84 o
   2   2   4    31101.76    32955.51    705.75 o
   3   2   4     8400.22     8692.73    125.49 o
   4   2   4    11735.93    11475.77    246.37 o
   5   2   4     2604.55     2598.53     85.43 o
   6   2   4     2060.97     1574.28    336.65 o
   7   2   4     1013.26     1044.27     68.18 o
   8   2   4     1398.15     1317.11     83.10 o
   9   2   4     5580.37     5671.13    167.49 o
  10   2   4      234.41      232.48     43.93 o
  11   2   4      615.06      672.57     63.98 o
 -12   3   4      343.70      364.29     59.48 o
 -11   3   4        3.89      -46.24     57.06 o
 -10   3   4     1238.40     1192.75     81.30 o
  -9   3   4      896.57      965.33     71.67 o
  -8   3   4     9406.55     8811.84    225.46 o
  -7   3   4     2627.36     2613.24    100.70 o
  -6   3   4     2594.72     2457.55     90.35 o
  -5   3   4     1693.63     1576.17    107.04 o
  -4   3   4     3226.47     3165.19    108.27 o
  -3   3   4    36331.54    35663.04    815.10 o
  -2   3   4     2974.64     3201.80     73.62 o
  -1   3   4    48308.40    48906.80    470.45 o
   0   3   4     4735.20     5143.11     66.73 o
   1   3   4     1089.83     1306.67     50.39 o
   2   3   4      123.29      131.04     18.77 o
   3   3   4     7819.25     7629.55    124.40 o
   4   3   4     2610.71     2631.71    137.80 o
   5   3   4     2056.68     1972.00     77.82 o
   6   3   4      275.94      340.06     35.50 o
   7   3   4     2743.56     2713.61    104.18 o
   8   3   4      891.18      663.46     81.82 o
   9   3   4     2119.31     2231.57    111.02 o
  10   3   4     1624.04     1534.95    161.63 o
  11   3   4      275.77      278.01    105.65 o
 -11   4   4      267.44      284.74     55.21 o
 -10   4   4       79.65       72.26     41.37 o
  -9   4   4     6228.59     6001.32    290.36 o
  -8   4   4     2759.47     2719.50    115.37 o
  -7   4   4     3170.07     3114.84    110.38 o
  -6   4   4      852.24      732.54     67.51 o
  -5   4   4      199.49      199.13     28.37 o
  -4   4   4     4162.03     4007.94    100.79 o
  -3   4   4      739.35      692.43     42.03 o
  -2   4   4    48805.16    47521.12   1025.18 o
  -1   4   4      602.34      575.13     36.04 o
   0   4   4     2784.56     2502.80     50.05 o
   1   4   4      190.55      236.51     35.22 o
   2   4   4      657.96      829.22     47.73 o
   3   4   4     1334.81     1224.70     57.10 o
   4   4   4     7106.59     6949.52    153.64 o
   5   4   4     2842.14     2999.19     99.47 o
   6   4   4      989.05     1069.65     64.43 o
   7   4   4      377.13      368.27     46.30 o
   8   4   4     2210.98     2407.03    157.02 o
   9   4   4     1157.42     1081.83    183.32 o
  10   4   4      781.35      811.43     61.73 o
  11   4   4      380.75      334.70     51.40 o
 -11   5   4      186.45      225.49     49.42 o
 -10   5   4      583.35      618.90    124.42 o
  -9   5   4     1748.44     1818.48    173.32 o
  -8   5   4     2501.11     2611.02    259.75 o
  -7   5   4     2570.22     2305.87    103.31 o
  -6   5   4      543.46      526.46     53.98 o
  -5   5   4       69.19       83.84     31.49 o
  -4   5   4        8.32      -20.68     55.52 o
  -3   5   4     9548.10     9420.72    157.64 o
  -2   5   4     2009.64     1924.08     89.20 o
  -1   5   4    17757.59    17169.51    192.99 o
   0   5   4      206.28      227.39     16.48 o
   1   5   4     3423.62     3413.60     95.20 o
   2   5   4        0.01        2.38     29.20 o
   3   5   4    13685.73    13669.06    240.38 o
   4   5   4     6804.25     6737.30    141.91 o
   5   5   4    10718.41    11095.57    233.61 o
   6   5   4     3257.93     3326.81    115.51 o
   7   5   4       53.69       97.84     54.44 o
   8   5   4     2643.42     2809.85    120.13 o
   9   5   4      380.41      440.12     52.15 o
  10   5   4      512.65      560.50     58.02 o
 -11   6   4      322.99      412.21     55.97 o
 -10   6   4      204.21      213.15     95.81 o
  -9   6   4      491.96      510.11     81.05 o
  -8   6   4     2016.73     1871.51    101.56 o
  -7   6   4      411.47      384.56     44.92 o
  -6   6   4      400.73      393.86     39.88 o
  -5   6   4       30.64       49.09     35.34 o
  -4   6   4        8.18      -29.09     48.75 o
  -3   6   4     2768.69     2687.97    154.41 o
  -2   6   4     5213.24     5078.08    119.62 o
  -1   6   4      742.77      720.05     79.82 o
   0   6   4     4689.01     4787.38     91.23 o
   1   6   4     1028.94     1101.52    102.43 o
   2   6   4     6816.82     6985.20    140.94 o
   3   6   4     1060.56     1054.50     65.34 o
   4   6   4    19262.71    18683.87    337.73 o
   5   6   4      304.09      341.32     40.39 o
   6   6   4      652.91      672.05     58.59 o
   7   6   4     1786.78     1912.19     96.35 o
   8   6   4       82.02      127.76     63.36 o
   9   6   4     1027.60     1103.20     73.44 o
  10   6   4      156.80      143.05    104.89 o
 -10   7   4      172.16      147.43     46.89 o
  -9   7   4      171.51      260.03     40.90 o
  -8   7   4     1357.61     1449.53     90.03 o
  -7   7   4     1453.03     1452.41    124.72 o
  -6   7   4     2282.21     2257.86    127.03 o
  -5   7   4     2413.62     2348.69     98.97 o
  -4   7   4      441.23      377.05     57.52 o
  -3   7   4     3516.42     3553.64    111.13 o
  -2   7   4       20.41       20.07     32.03 o
  -1   7   4     2268.10     2225.46    283.44 o
   0   7   4     2297.36     2227.97     74.08 o
   1   7   4     1449.06     1563.49     78.74 o
   2   7   4     1457.86     1398.49     76.45 o
   3   7   4     3863.06     3974.79    123.35 o
   4   7   4       10.76       13.61     38.70 o
   5   7   4     1564.66     1561.51     90.48 o
   6   7   4      309.92      353.30     79.20 o
   7   7   4       51.44       22.60     53.27 o
   8   7   4      730.53      766.22     61.66 o
   9   7   4      956.20     1028.87     71.11 o
  -9   8   4      158.97      124.10     38.61 o
  -8   8   4      298.13      234.68     47.98 o
  -7   8   4     1901.63     2028.59    165.48 o
  -6   8   4     2460.48     2345.94    149.02 o
  -5   8   4     2854.74     3005.24    164.25 o
  -4   8   4     4154.37     4000.21    195.93 o
  -3   8   4      301.83      384.22     40.39 o
  -2   8   4     2344.20     2304.54    143.64 o
  -1   8   4      890.41      893.19     88.28 o
   0   8   4      905.84      959.07     43.42 o
   1   8   4     3960.04     3730.73    121.66 o
   2   8   4      860.21      957.09     61.65 o
   3   8   4     1064.86      937.98     63.70 o
   4   8   4      522.20      625.72     50.22 o
   5   8   4      605.17      587.02     87.81 o
   6   8   4        3.34      -43.90     48.84 o
   7   8   4       16.65        4.70     53.52 o
   8   8   4      417.60      394.18     54.65 o
   9   8   4     1173.98     1360.22     91.04 o
  -8   9   4        2.07      -26.74     52.13 o
  -7   9   4      177.09      198.53     46.53 o
  -6   9   4      869.89      835.76     68.37 o
  -5   9   4      743.23      715.42     64.90 o
  -4   9   4      246.99      258.40     43.27 o
  -3   9   4      338.48      346.75     46.08 o
  -2   9   4      190.89      166.09     39.50 o
  -1   9   4      358.77      382.44     44.23 o
   0   9   4     1313.27     1260.94     54.64 o
   1   9   4     2187.46     2169.48    100.57 o
   2   9   4      310.70      263.49     45.52 o
   3   9   4     1776.06     1796.20    107.04 o
   4   9   4       18.90       28.88     37.31 o
   5   9   4      259.59      268.58     43.89 o
   6   9   4       62.71      107.97     66.13 o
   7   9   4       95.62       90.90     41.59 o
   8   9   4      511.52      566.31     60.10 o
  -7  10   4       11.39       16.70     46.90 o
  -6  10   4       14.21       83.93     39.31 o
  -5  10   4       47.94       89.94     97.50 o
  -4  10   4      148.08      196.06     69.98 o
  -3  10   4        1.51       66.59     33.71 o
  -2  10   4       98.82       95.61     48.29 o
  -1  10   4     2789.47     2913.65    120.98 o
   0  10   4     1256.35     1195.80     81.80 o
   1  10   4      600.64      579.25     54.29 o
   2  10   4     2552.57     2524.56    120.26 o
   3  10   4      166.59      254.46     43.20 o
   4  10   4      748.17      842.70     63.16 o
   5  10   4      401.98      473.38     53.51 o
   6  10   4      382.52      382.54     56.14 o
   7  10   4      708.81      895.20     73.08 o
  -6  11   4      142.90      164.66     49.91 o
  -5  11   4      120.31      161.72     45.78 o
  -4  11   4      360.91      410.18     52.25 o
  -3  11   4      443.33      447.70     57.85 o
  -2  11   4        7.10       61.06     38.18 o
  -1  11   4      216.03      214.52     44.26 o
   0  11   4      190.82      186.44     45.52 o
   1  11   4      182.79      221.27     45.21 o
   2  11   4      174.72      183.50     38.83 o
   3  11   4        3.39       52.57     80.43 o
   4  11   4      140.31      150.63     45.68 o
   5  11   4       99.68       19.46     54.11 o
  -4  12   4      602.94      481.54     68.29 o
  -3  12   4      253.71      252.34     50.35 o
  -2  12   4      406.91      450.89    157.64 o
  -1  12   4        6.85       -7.05     63.67 o
   0  12   4      124.40      126.45     36.84 o
   1  12   4      111.90       17.36     54.96 o
   2  12   4      106.80      201.95     98.58 o
   3  12   4        4.21       35.35     49.49 o
 -12   1   5        2.82       47.55     43.35 o
 -11   1   5       32.65       48.42     40.87 o
 -10   1   5        1.40       26.51     40.09 o
  -9   1   5        1.07      -23.50     65.21 o
  -8   1   5     1646.19     1621.47     82.83 o
  -7   1   5      156.26      209.43     32.18 o
  -6   1   5      256.76      315.34     62.75 o
  -5   1   5     1141.25      974.43     52.07 o
  -4   1   5     4928.81     4786.08     95.14 o
  -3   1   5     3948.57     4056.46     80.91 o
  -2   1   5    15231.02    15803.76    141.15 o
  -1   1   5      532.40      586.16     31.53 o
   0   1   5      166.21      170.84     12.71 o
   1   1   5     3715.15     3965.14     72.20 o
   2   1   5     1330.80     1603.34     53.28 o
   3   1   5     1094.32     1025.15    190.55 o
   4   1   5     3094.67     3171.43     85.71 o
   5   1   5      147.80      267.19     75.51 o
   6   1   5      279.56      333.10     36.13 o
   7   1   5     1744.34     1680.20     99.66 o
   8   1   5      175.93      223.39     63.98 o
   9   1   5     1476.66     1519.47     93.09 o
  10   1   5      138.19      178.52     44.17 o
  11   1   5       39.91      -22.45     65.21 o
 -12   2   5       73.32      101.12     57.98 o
 -11   2   5      125.63      217.55     60.59 o
 -10   2   5       96.72      127.44     49.98 o
  -9   2   5        1.03       21.54     33.74 o
  -8   2   5     1314.24     1207.99     80.34 o
  -7   2   5     4306.70     4276.13    239.76 o
  -6   2   5      446.91      354.54     35.83 o
  -5   2   5        5.23        4.82     21.73 o
  -4   2   5      556.68      576.06     39.00 o
  -3   2   5      377.38      396.01     29.37 o
  -2   2   5     8664.39     9203.28    115.38 o
  -1   2   5      168.92      287.18    127.65 o
   0   2   5     1182.43     1194.52     30.96 o
   1   2   5     2539.20     2789.03     95.81 o
   2   2   5     1915.85     1884.12    163.33 o
   3   2   5       66.06       69.22     20.10 o
   4   2   5      986.30      904.69     52.77 o
   5   2   5     2628.37     2722.46    109.65 o
   6   2   5       92.42      154.43     51.37 o
   7   2   5        9.58       11.89     33.40 o
   8   2   5      925.58      855.36     58.50 o
   9   2   5        3.41        3.17     47.98 o
  10   2   5      518.79      492.96     58.17 o
  11   2   5      256.54      393.34    142.87 o
 -12   3   5       15.75       -6.75     58.13 o
 -11   3   5      167.27      166.78     43.52 o
 -10   3   5     1003.14      969.57    112.11 o
  -9   3   5      213.45      215.91     42.52 o
  -8   3   5       31.31       -4.67     43.37 o
  -7   3   5     2572.22     2369.88    108.73 o
  -6   3   5     2117.17     2002.75     83.49 o
  -5   3   5     1262.77     1158.71     61.55 o
  -4   3   5        0.02      -27.84     27.84 o
  -3   3   5     6730.15     6452.29    180.24 o
  -2   3   5     3574.66     3682.43     81.95 o
  -1   3   5     2240.26     2289.37     82.89 o
   0   3   5     8359.72     8749.44     95.43 o
   1   3   5     1053.07     1015.02     47.39 o
   2   3   5      267.30      316.87     23.05 o
   3   3   5       53.23       48.11     40.60 o
   4   3   5        2.91      -17.56     26.82 o
   5   3   5      882.11      827.84     54.44 o
   6   3   5       65.66       79.17     40.29 o
   7   3   5     1377.28     1374.84    124.42 o
   8   3   5       17.41      -37.12     44.75 o
   9   3   5       39.72       82.43     35.65 o
  10   3   5      652.45      590.21     77.51 o
  11   3   5        0.52       20.09     40.99 o
 -11   4   5       64.00      148.27     36.73 o
 -10   4   5        1.52       50.66     89.05 o
  -9   4   5     1095.51      982.47     68.61 o
  -8   4   5      925.34     1009.58     65.62 o
  -7   4   5       22.96       34.20     77.66 o
  -6   4   5      661.48      627.34     52.44 o
  -5   4   5      372.01      308.49     32.05 o
  -4   4   5     2846.87     2703.11     86.25 o
  -3   4   5       98.64       50.96     41.06 o
  -2   4   5     4458.11     4354.34    146.10 o
  -1   4   5     6681.16     6771.67    117.80 o
   0   4   5        5.39       30.38     14.63 o
   1   4   5     1350.54     1491.96    120.88 o
   2   4   5     1342.12     1351.87     84.28 o
   3   4   5     1054.83     1087.34     56.30 o
   4   4   5      617.78      542.19     39.37 o
   5   4   5      275.78      299.62     36.51 o
   6   4   5      141.33      163.50     34.25 o
   7   4   5     1109.67     1037.71     66.23 o
   8   4   5      444.51      490.61     50.24 o
   9   4   5       78.60       33.24     55.02 o
  10   4   5       37.14       78.65     53.52 o
 -11   5   5      340.42      390.31     63.98 o
 -10   5   5       57.82       54.20     41.81 o
  -9   5   5      784.73      821.24    133.34 o
  -8   5   5      321.25      407.27     55.67 o
  -7   5   5        1.01      -16.59     39.28 o
  -6   5   5       41.30       25.02     39.31 o
  -5   5   5      199.46      231.13     31.09 o
  -4   5   5      768.75      891.68     77.82 o
  -3   5   5     1305.82     1307.97    130.88 o
  -2   5   5     2364.97     2132.61    192.70 o
  -1   5   5     2213.16     2163.17    145.79 o
   0   5   5      571.89      561.98     27.16 o
   1   5   5    10285.75    10339.55    360.64 o
   2   5   5     2334.04     2279.65     82.10 o
   3   5   5       59.04       56.23     23.44 o
   4   5   5     3662.67     3718.73    111.97 o
   5   5   5     2682.65     2705.71    241.76 o
   6   5   5     3613.37     3358.30    129.18 o
   7   5   5      453.23      382.14     47.84 o
   8   5   5     1236.80     1191.93     81.56 o
   9   5   5      186.29      214.35     48.14 o
  10   5   5        3.39       70.63     42.45 o
 -11   6   5       15.23      -60.87     60.87 o
 -10   6   5     1030.11     1130.94     74.88 o
  -9   6   5      130.46       95.04     42.08 o
  -8   6   5     1244.96     1405.71     84.20 o
  -7   6   5       65.39       41.21     34.73 o
  -6   6   5       37.77       84.94     27.72 o
  -5   6   5       11.80        3.59     35.16 o
  -4   6   5      892.84      820.01     60.75 o
  -3   6   5     3284.09     3272.92    101.54 o
  -2   6   5       29.44      104.32     82.89 o
  -1   6   5     1516.21     1559.26     75.51 o
   0   6   5     5185.89     4918.11     83.53 o
   1   6   5       10.79       24.18     25.66 o
   2   6   5     6246.41     6304.13    139.01 o
   3   6   5     2608.86     2184.06     97.27 o
   4   6   5     1615.61     1752.02    145.33 o
   5   6   5     2317.20     2242.54    184.24 o
   6   6   5       87.80       95.81     41.54 o
   7   6   5     3683.49     3709.88    137.29 o
   8   6   5      307.52      360.82     48.98 o
   9   6   5      716.00      802.83     65.18 o
  10   6   5      289.48      250.11     54.34 o
 -10   7   5      303.84      265.75     53.39 o
  -9   7   5     1402.81     1357.83     89.66 o
  -8   7   5       11.20       63.56     40.45 o
  -7   7   5     1751.51     1787.85    106.12 o
  -6   7   5       42.56       48.10     83.36 o
  -5   7   5     2601.11     2484.84    145.33 o
  -4   7   5      828.08      842.44     57.08 o
  -3   7   5     1621.63     1579.62    149.79 o
  -2   7   5     5067.05     5215.48    132.97 o
  -1   7   5       88.07       41.50     31.99 o
   0   7   5        0.78       -9.79     23.19 o
   1   7   5     9712.44     9747.24    178.45 o
   2   7   5      223.49      294.24     59.82 o
   3   7   5        7.62        4.66     32.99 o
   4   7   5     1896.57     1925.89    119.80 o
   5   7   5      161.26      177.60     83.05 o
   6   7   5     1029.33     1211.99     73.73 o
   7   7   5     1320.91     1456.11     92.44 o
   8   7   5     2623.43     2602.24    145.95 o
   9   7   5      129.90      131.67     47.17 o
  -9   8   5       43.60       83.07     41.55 o
  -8   8   5      467.51      517.88     77.36 o
  -7   8   5       74.09      130.09     35.38 o
  -6   8   5     1886.02     1724.55     98.18 o
  -5   8   5      310.80      298.21     38.72 o
  -4   8   5     5288.73     5281.63    405.55 o
  -3   8   5      231.62      219.18     92.58 o
  -2   8   5      709.16      697.08     50.71 o
  -1   8   5     1379.36     1403.43    162.10 o
   0   8   5     2358.27     2257.74     67.42 o
   1   8   5       57.07       59.12     34.29 o
   2   8   5     2703.99     2577.45    106.36 o
   3   8   5     3047.08     3096.93    165.94 o
   4   8   5      882.33      908.24     63.36 o
   5   8   5      488.23      509.96     46.98 o
   6   8   5      332.61      239.55     45.63 o
   7   8   5      967.95      951.23     68.14 o
   8   8   5        1.25      -58.12     60.21 o
  -8   9   5      112.08      106.44     50.91 o
  -7   9   5      494.01      598.90     55.99 o
  -6   9   5        7.94      -18.84     44.25 o
  -5   9   5     4152.05     4240.05    149.02 o
  -4   9   5      515.27      496.05     51.11 o
  -3   9   5     3267.36     3359.94    126.62 o
  -2   9   5     1745.85     1751.00     91.44 o
  -1   9   5      497.51      500.56     45.67 o
   0   9   5     1682.17     1720.13     83.78 o
   1   9   5     1635.40     1604.69    112.11 o
   2   9   5     3616.39     3624.74    134.27 o
   3   9   5       59.68      123.70     34.04 o
   4   9   5     2199.33     2150.79    115.05 o
   5   9   5       23.48      -45.08     52.20 o
   6   9   5      454.04      517.56     64.90 o
   7   9   5      195.74      215.35     46.43 o
  -7  10   5      571.86      555.02     65.33 o
  -6  10   5     1630.57     1694.58    109.35 o
  -5  10   5        4.76       14.93     49.83 o
  -4  10   5     4196.74     4129.33    246.99 o
  -3  10   5       61.63       71.27     47.22 o
  -2  10   5      344.92      388.35     79.20 o
  -1  10   5     2778.45     2792.17    239.45 o
   0  10   5      203.38      233.66     28.24 o
   1  10   5     1382.02     1301.49     83.01 o
   2  10   5      631.96      714.91    124.11 o
   3  10   5     1487.83     1387.65     88.51 o
   4  10   5      160.12      184.92     50.91 o
   5  10   5      644.08      576.77     59.59 o
   6  10   5      458.69      554.40     57.54 o
  -6  11   5      526.10      582.29     65.36 o
  -5  11   5     1019.73      985.21     70.71 o
  -4  11   5       77.16       63.98     78.13 o
  -3  11   5      747.00      788.19     62.54 o
  -2  11   5      551.97      579.99     94.58 o
  -1  11   5       85.90       28.65     49.21 o
   0  11   5      855.75      856.38     46.18 o
   1  11   5      622.79      718.12    171.02 o
   2  11   5      516.29      567.53     54.26 o
   3  11   5      768.34      882.74     68.81 o
   4  11   5      924.57      972.48    120.57 o
   5  11   5       99.03       64.26     61.83 o
  -4  12   5      417.61      391.04     59.73 o
  -3  12   5       16.40      -57.26     58.46 o
  -2  12   5      666.19      695.35    103.04 o
  -1  12   5      853.87      871.08    105.65 o
   0  12   5     1133.99     1092.38     54.56 o
   1  12   5      666.19      598.03     59.83 o
   2  12   5     1401.61     1384.09     90.46 o
   3  12   5     1060.89     1173.71     90.12 o
 -12   0   6     1979.36     2179.23    183.93 o
 -11   0   6        3.31       30.14     51.98 o
 -10   0   6     5259.26     5382.40    232.53 o
  -9   0   6     3395.88     3094.29    179.63 o
  -8   0   6     1714.65     1697.24    119.34 o
  -7   0   6     3646.36     3325.90    148.87 o
  -6   0   6     1874.48     1851.04    107.04 o
  -5   0   6     8082.90     7716.65    187.32 o
  -4   0   6     6180.78     5619.85    150.10 o
  -3   0   6    35007.50    35071.86    334.96 o
  -2   0   6      354.94      418.01     39.99 o
  -1   0   6     7504.93     7746.17    142.10 o
   0   0   6     2229.47     2292.01     57.74 o
   1   0   6    33297.61    36395.39    318.66 o
   2   0   6      142.41      130.42     27.37 o
   3   0   6    25911.29    25533.71    312.81 o
   4   0   6     2280.74     2371.77    110.42 o
   5   0   6     8035.67     8029.77    211.62 o
   6   0   6      507.57      425.08     53.83 o
   7   0   6     4213.26     4431.66    187.01 o
   8   0   6     8817.53     8660.31    272.83 o
   9   0   6     1261.86     1230.64    108.58 o
  10   0   6     1627.96     1675.41    150.41 o
  11   0   6       14.99      -79.97     79.97 o
 -12   1   6       19.25      101.93     39.90 o
 -11   1   6     1416.43     1510.54    132.88 o
 -10   1   6      568.75      577.86     79.97 o
  -9   1   6     1952.78     1861.22    148.41 o
  -8   1   6     3532.66     3493.67    136.72 o
  -7   1   6      690.55      586.22     53.37 o
  -6   1   6       31.96       14.02     25.57 o
  -5   1   6     2128.41     1863.94     70.68 o
  -4   1   6    30320.81    29149.65    237.94 o
  -3   1   6     2029.60     1983.56     63.52 o
  -2   1   6     3645.68     3711.96     75.25 o
  -1   1   6      195.07      232.04     25.84 o
   0   1   6      869.17      918.85     28.68 o
   1   1   6        5.44       -1.54     22.45 o
   2   1   6    52839.12    54933.82    358.80 o
   3   1   6     8048.16     8101.75    128.52 o
   4   1   6     6312.95     6453.17    160.40 o
   5   1   6      327.44      318.80     36.29 o
   6   1   6     3509.49     3723.75    132.72 o
   7   1   6     1972.71     1776.60     92.11 o
   8   1   6     2131.64     2146.26    103.19 o
   9   1   6     3997.61     3829.32    180.09 o
  10   1   6       59.14       19.41     54.35 o
  11   1   6      297.15      348.38     48.60 o
 -12   2   6       38.22       29.09     55.21 o
 -11   2   6       34.80       -0.38     53.15 o
 -10   2   6      686.97      721.94     59.38 o
  -9   2   6     1872.89     1689.12     94.83 o
  -8   2   6     1951.63     1835.02     94.36 o
  -7   2   6       12.99       -7.46     35.37 o
  -6   2   6     1550.93     1420.21     69.02 o
  -5   2   6     3068.34     2989.19    141.03 o
  -4   2   6     4825.17     4788.76    101.33 o
  -3   2   6    35336.90    34457.03    639.46 o
  -2   2   6       75.95       63.54     19.84 o
  -1   2   6    19554.11    19843.93    282.98 o
   0   2   6       49.00       93.42     13.87 o
   1   2   6    23932.79    24507.35    560.26 o
   2   2   6     8959.14     9253.33    306.05 o
   3   2   6    20878.02    21484.14    466.60 o
   4   2   6     6178.58     6194.09    261.14 o
   5   2   6      107.52      103.53     52.44 o
   6   2   6      772.26      864.97     57.84 o
   7   2   6     2226.99     2247.25    100.76 o
   8   2   6     4367.95     4395.82    142.23 o
   9   2   6      502.58      500.18     53.76 o
  10   2   6       93.33       81.29     46.75 o
  11   2   6      346.98      337.76     70.28 o
 -12   3   6        7.02       -7.27     47.06 o
 -11   3   6       31.40       70.80     71.36 o
 -10   3   6      754.14      681.62     58.66 o
  -9   3   6     5674.73     6171.80    169.29 o
  -8   3   6     1890.12     1901.71     91.87 o
  -7   3   6     4667.86     4400.95    155.79 o
  -6   3   6      329.09      371.45     73.97 o
  -5   3   6     2464.64     2267.07     82.52 o
  -4   3   6    13654.09    13095.14    292.20 o
  -3   3   6     1594.46     1680.77     63.18 o
  -2   3   6    37339.88    38744.31   2381.92 o
  -1   3   6     2603.43     2932.92     74.81 o
   0   3   6     8335.95     8336.67    129.10 o
   1   3   6      177.73      235.05     23.38 o
   2   3   6    11797.47    11887.47    233.61 o
   3   3   6      401.40      363.67     29.03 o
   4   3   6      343.25      353.72     29.29 o
   5   3   6       12.30       19.75     32.08 o
   6   3   6     1092.79     1018.84     68.13 o
   7   3   6     3505.07     3617.70    160.87 o
   8   3   6     2703.91     2841.74    119.02 o
   9   3   6      870.38     1091.37     86.74 o
  10   3   6      670.23      648.19     58.70 o
 -11   4   6      130.20      173.98     84.89 o
 -10   4   6     1642.01     1637.05    102.33 o
  -9   4   6     2745.83     2710.46    120.48 o
  -8   4   6     8076.47     7735.14    183.02 o
  -7   4   6     3073.63     2998.20    108.87 o
  -6   4   6      231.58      264.52     32.27 o
  -5   4   6     1610.67     1740.80    211.46 o
  -4   4   6       98.70       60.60     44.29 o
  -3   4   6    14420.85    14515.44    384.48 o
  -2   4   6       77.73      129.55     44.45 o
  -1   4   6     8090.73     8308.49    277.13 o
   0   4   6     1536.99     1676.50     44.85 o
   1   4   6     1769.39     1599.08     63.61 o
   2   4   6       15.45       11.55     28.23 o
   3   4   6     2815.37     2645.22     85.57 o
   4   4   6     1556.22     1471.07    157.79 o
   5   4   6     1114.09     1164.68     99.81 o
   6   4   6     2389.20     2195.25     96.73 o
   7   4   6     3688.90     3561.99    127.55 o
   8   4   6     3714.77     3540.42    176.40 o
   9   4   6     1273.97     1295.08    155.64 o
  10   4   6      271.35      216.15     51.41 o
 -11   5   6      165.16      197.47     62.13 o
 -10   5   6      672.63      675.76     58.78 o
  -9   5   6     2447.80     2401.30    118.62 o
  -8   5   6     2421.37     2450.17    114.18 o
  -7   5   6      776.32      815.31     82.59 o
  -6   5   6      910.81      851.74     58.58 o
  -5   5   6      280.70      336.32     33.78 o
  -4   5   6     1221.75     1283.69     70.44 o
  -3   5   6        3.41       31.24     19.01 o
  -2   5   6     8212.64     8257.48    144.52 o
  -1   5   6      667.69      663.21     45.83 o
   0   5   6     8172.00     8237.41    147.03 o
   1   5   6      624.41      645.04     51.37 o
   2   5   6    10067.37    10453.55    221.77 o
   3   5   6      405.09      419.84     34.26 o
   4   5   6     7854.26     7781.99    452.76 o
   5   5   6     1262.17     1219.23    218.85 o
   6   5   6     1862.01     1996.50     95.01 o
   7   5   6     7866.66     7929.03    194.43 o
   8   5   6     1240.82     1268.17     81.19 o
   9   5   6     1006.57      991.68     67.95 o
  10   5   6       47.98       33.25     59.30 o
 -10   6   6      421.00      440.22     58.38 o
  -9   6   6      246.18      211.88     47.03 o
  -8   6   6      794.91      853.68     73.51 o
  -7   6   6      576.54      547.70     76.43 o
  -6   6   6      697.89      783.46     56.13 o
  -5   6   6      100.63      125.92     43.52 o
  -4   6   6      348.53      330.47     47.52 o
  -3   6   6     2957.81     2935.80     99.17 o
  -2   6   6     4971.45     4870.75    125.49 o
  -1   6   6     2852.95     3032.13    108.58 o
   0   6   6       56.69       25.17     18.36 o
   1   6   6     8076.97     8353.52    169.94 o
   2   6   6     1131.27     1066.99     70.02 o
   3   6   6    10021.13     9951.82    183.13 o
   4   6   6      434.72      422.16     39.24 o
   5   6   6     2213.92     2213.62    120.11 o
   6   6   6     1832.46     1918.67     98.51 o
   7   6   6      564.47      551.58     51.06 o
   8   6   6     1655.63     1675.67    122.11 o
   9   6   6      154.79      148.92     44.94 o
 -10   7   6       26.23      -41.51     49.83 o
  -9   7   6      466.57      375.39     51.72 o
  -8   7   6      111.26      118.78     47.66 o
  -7   7   6      805.63      883.45    145.95 o
  -6   7   6     1939.15     1996.41     99.05 o
  -5   7   6     1187.63     1231.49     83.08 o
  -4   7   6     3768.05     3565.70    118.28 o
  -3   7   6      839.59      888.73     60.29 o
  -2   7   6     2325.30     2421.10    112.27 o
  -1   7   6        1.90       11.04     32.69 o
   0   7   6      415.31      386.00     28.01 o
   1   7   6     2719.62     2692.84    102.99 o
   2   7   6     2886.08     2885.99    173.17 o
   3   7   6      978.41      915.70    146.72 o
   4   7   6     2168.91     2141.19    121.65 o
   5   7   6      107.84      169.10     36.20 o
   6   7   6      192.92      241.27     52.14 o
   7   7   6      254.95      280.05     47.26 o
   8   7   6      619.23      594.27     61.34 o
   9   7   6      244.35      230.99     53.73 o
  -9   8   6      111.74       39.08     61.77 o
  -8   8   6      205.31      203.96     43.67 o
  -7   8   6      352.24      372.13     47.39 o
  -6   8   6      605.78      574.77     54.41 o
  -5   8   6     4793.51     4864.11    165.17 o
  -4   8   6      325.48      425.34     44.49 o
  -3   8   6     4651.07     4991.74    143.65 o
  -2   8   6        7.78        0.96     41.58 o
  -1   8   6      172.11      168.14     37.68 o
   0   8   6      932.92      909.42     74.67 o
   1   8   6      348.48      369.21     87.81 o
   2   8   6     2359.09     2387.79    107.25 o
   3   8   6     2343.21     2371.36    324.65 o
   4   8   6       10.61       48.20     41.02 o
   5   8   6      187.60      256.17     47.37 o
   6   8   6       23.67      -11.63     46.56 o
   7   8   6      369.72      388.15     56.75 o
   8   8   6       54.00       11.78     52.47 o
  -8   9   6       12.63       63.62     43.23 o
  -7   9   6       47.84       74.26     53.98 o
  -6   9   6      144.96       95.45     52.06 o
  -5   9   6      351.54      337.28     49.87 o
  -4   9   6     2097.79     2238.09    195.01 o
  -3   9   6      376.17      411.10     47.72 o
  -2   9   6      588.38      515.82     50.75 o
  -1   9   6      722.55      657.31     54.14 o
   0   9   6      312.10      361.47     29.81 o
   1   9   6       29.61       12.42     46.57 o
   2   9   6     2566.74     2519.45    136.72 o
   3   9   6      152.16      141.58     57.06 o
   4   9   6     1520.25     1517.05    143.80 o
   5   9   6       73.74      -24.12     53.12 o
   6   9   6       16.65       38.70     47.98 o
   7   9   6       24.92      -11.00     52.82 o
  -7  10   6        1.56       11.65     50.96 o
  -6  10   6       21.04      -14.56    103.96 o
  -5  10   6      227.74      230.21     45.67 o
  -4  10   6        4.07       56.98     64.90 o
  -3  10   6      486.29      481.67     52.09 o
  -2  10   6      397.65      476.60     49.93 o
  -1  10   6      290.28      356.00     48.44 o
   0  10   6      442.06      490.00     41.38 o
   1  10   6     1137.86     1152.42     76.21 o
   2  10   6       15.70       13.42     46.48 o
   3  10   6     1833.32     1988.82    110.34 o
   4  10   6      260.89      391.26     49.70 o
   5  10   6      186.62      171.95     45.98 o
   6  10   6      492.77      465.41     95.50 o
  -6  11   6       51.22       80.53     39.06 o
  -5  11   6      177.27      237.22     49.99 o
  -4  11   6      274.37      342.61     51.83 o
  -3  11   6      145.99      159.09     45.58 o
  -2  11   6      118.53       65.14     55.21 o
  -1  11   6        5.79       19.21     47.89 o
   0  11   6       91.15      146.53     29.61 o
   1  11   6       54.17       71.50     35.24 o
   2  11   6       68.16      -28.75     78.43 o
   3  11   6      131.16       84.22     45.16 o
   4  11   6       88.69      107.38     44.40 o
  -3  12   6      102.90      -12.17     93.51 o
  -2  12   6       22.38       64.68     38.67 o
  -1  12   6      345.98      335.44     54.68 o
   0  12   6      193.07      204.59     54.12 o
   1  12   6       27.40       -7.41     80.13 o
   2  12   6       46.73       99.61     42.95 o
 -12   1   7       64.45       67.83     46.54 o
 -11   1   7        6.38      -36.25     55.45 o
 -10   1   7       38.39      109.96     34.66 o
  -9   1   7      116.44      163.06     73.05 o
  -8   1   7       14.29       72.84     34.91 o
  -7   1   7      790.33      763.23     50.88 o
  -6   1   7        8.62      -25.91     55.67 o
  -5   1   7        5.66       38.19     21.89 o
  -4   1   7      503.19      514.73     33.70 o
  -3   1   7     3169.72     3169.19     81.13 o
  -2   1   7     4583.12     4944.61     92.11 o
  -1   1   7    11608.06    12964.29    142.78 o
   0   1   7     4180.74     4653.19     76.83 o
   1   1   7      189.08      173.58     19.76 o
   2   1   7        2.96        1.25     26.40 o
   3   1   7       47.11       82.45     39.37 o
   4   1   7      810.77      788.27     49.67 o
   5   1   7      600.11      622.82     45.87 o
   6   1   7      271.45      296.78     35.32 o
   7   1   7      371.95      340.80     44.07 o
   8   1   7     1030.31      963.95     67.13 o
   9   1   7      332.15      311.54     45.67 o
  10   1   7      120.59      103.28     76.74 o
  11   1   7       65.62       -7.31     65.05 o
 -12   2   7       60.82      122.64     57.98 o
 -11   2   7       32.69      -10.46     87.05 o
 -10   2   7      298.65      335.19    129.65 o
  -9   2   7       27.10       66.37     37.91 o
  -8   2   7      201.11      202.65     36.45 o
  -7   2   7      556.96      557.87     46.10 o
  -6   2   7     4838.44     4783.27    172.25 o
  -5   2   7      256.14      267.30     28.79 o
  -4   2   7     2307.57     2485.91    113.96 o
  -3   2   7     2826.43     2963.43     81.77 o
  -2   2   7     2808.67     3044.67     77.10 o
  -1   2   7      515.82      512.30     32.95 o
   0   2   7     3047.89     3451.39     56.57 o
   1   2   7      774.43      948.93     53.83 o
   2   2   7      935.29      964.48     51.44 o
   3   2   7      440.99      564.92     37.46 o
   4   2   7     2828.92     3062.62    189.47 o
   5   2   7     6078.65     6057.17    138.87 o
   6   2   7     1159.05     1201.02     75.80 o
   7   2   7       53.41        6.48     42.61 o
   8   2   7        1.00        9.38     36.91 o
   9   2   7     1063.34     1126.48     73.64 o
  10   2   7        0.43       22.38     33.38 o
 -12   3   7      101.80      204.60     43.60 o
 -11   3   7      302.50      278.57     49.65 o
 -10   3   7       26.83       30.24     45.23 o
  -9   3   7      217.41      221.44     43.39 o
  -8   3   7      281.62      266.42     41.04 o
  -7   3   7      381.98      402.04     94.58 o
  -6   3   7     1667.13     1560.97     76.12 o
  -5   3   7     1450.63     1324.86     67.36 o
  -4   3   7      203.98      149.79     25.18 o
  -3   3   7        3.34       51.30     27.68 o
  -2   3   7        7.25       18.66     26.53 o
  -1   3   7      531.35      637.37     41.86 o
   0   3   7      237.58      211.96     16.17 o
   1   3   7      532.30      554.21     75.51 o
   2   3   7     1668.17     1667.56     65.36 o
   3   3   7      385.89      393.63     29.36 o
   4   3   7      583.05      593.94     50.75 o
   5   3   7      238.73      321.08     35.43 o
   6   3   7     3180.26     3008.53    114.62 o
   7   3   7     1099.06     1039.53    109.65 o
   8   3   7      287.07      301.55     52.14 o
   9   3   7        6.76       18.28     36.53 o
  10   3   7        0.71       29.01     37.46 o
 -11   4   7       16.44      -32.91     73.82 o
 -10   4   7       29.28        6.09     55.91 o
  -9   4   7      239.66      289.74     57.83 o
  -8   4   7      381.86      399.36     43.67 o
  -7   4   7      240.33      186.62     38.16 o
  -6   4   7     1401.98     1416.01     99.96 o
  -5   4   7     3884.78     3639.34    107.09 o
  -4   4   7      880.78      932.10     56.75 o
  -3   4   7      342.26      319.33     51.21 o
  -2   4   7     1111.15     1065.91     55.90 o
  -1   4   7     2419.60     2440.91     78.71 o
   0   4   7     3453.64     3549.81     65.47 o
   1   4   7     2213.29     2281.55     76.20 o
   2   4   7     1300.51     1326.78     63.82 o
   3   4   7     2636.08     2925.04     94.27 o
   4   4   7        3.18       35.81     30.27 o
   5   4   7       46.07       44.50     33.97 o
   6   4   7      552.54      641.10    102.27 o
   7   4   7       19.81      -10.07     60.59 o
   8   4   7        7.96       16.18     39.12 o
   9   4   7       12.28       13.09     46.57 o
  10   4   7      125.63      179.69     42.27 o
 -11   5   7       19.00       21.07     43.81 o
 -10   5   7      159.83       61.82     61.91 o
  -9   5   7       81.76       52.84     51.83 o
  -8   5   7      775.37      664.09     58.60 o
  -7   5   7      584.55      572.46     47.07 o
  -6   5   7     1208.92     1214.85     76.20 o
  -5   5   7     3532.41     3668.32    126.72 o
  -4   5   7     2613.61     2686.26    169.02 o
  -3   5   7     2260.06     2084.28     86.99 o
  -2   5   7        4.06       14.68     28.45 o
  -1   5   7     6006.62     6136.95    128.86 o
   0   5   7    13711.68    14503.48    137.66 o
   1   5   7     3293.31     3225.64    155.18 o
   2   5   7      331.19      345.03     31.92 o
   3   5   7     2665.41     2647.77     95.93 o
   4   5   7      983.59      973.58     63.98 o
   5   5   7      727.72      767.58     55.98 o
   6   5   7      122.24      157.18     35.88 o
   7   5   7     1683.08     1586.64    145.33 o
   8   5   7       79.61       91.68     75.36 o
   9   5   7      118.37       76.28     66.13 o
  10   5   7       57.96       68.68     47.98 o
 -10   6   7       25.50       77.79     82.89 o
  -9   6   7     2052.13     1923.28    113.25 o
  -8   6   7      712.53      809.42     60.89 o
  -7   6   7     1331.75     1299.32     84.48 o
  -6   6   7      681.93      696.55     51.32 o
  -5   6   7     1278.36     1359.19    153.02 o
  -4   6   7      491.86      404.20     43.37 o
  -3   6   7      703.35      677.79     87.81 o
  -2   6   7     6476.55     6519.40    142.41 o
  -1   6   7        0.92       30.28     28.55 o
   0   6   7        1.77        1.81     20.76 o
   1   6   7    10105.16    10149.90    220.23 o
   2   6   7      472.05      428.74     39.59 o
   3   6   7      120.66       42.60     89.51 o
   4   6   7      761.35      744.82     55.65 o
   5   6   7       40.77       44.52     37.84 o
   6   6   7     3699.50     3671.01    133.23 o
   7   6   7       41.46       33.03     49.52 o
   8   6   7     2377.22     2599.14    201.93 o
   9   6   7      231.82      319.21     77.36 o
 -10   7   7     1425.04     1590.19    196.08 o
  -9   7   7      222.60      318.49     49.23 o
  -8   7   7     1516.09     1600.37     98.28 o
  -7   7   7      215.58      154.13    150.87 o
  -6   7   7     1880.57     1953.04     97.97 o
  -5   7   7      314.25      263.85     42.19 o
  -4   7   7      607.38      490.88    360.80 o
  -3   7   7     4494.28     4636.42    133.51 o
  -2   7   7      412.27      417.19     42.12 o
  -1   7   7       13.77      -38.68     38.68 o
   0   7   7     2542.43     2630.83     71.50 o
   1   7   7      194.87      240.99     36.65 o
   2   7   7     4813.30     4897.20    135.95 o
   3   7   7      523.52      485.11     45.62 o
   4   7   7        6.53       15.09     40.54 o
   5   7   7     1247.89     1155.55    105.96 o
   6   7   7     1033.78     1022.78     67.00 o
   7   7   7     2598.72     2593.31    242.68 o
   8   7   7      240.58      155.89     51.83 o
  -9   8   7      331.43      290.92     50.80 o
  -8   8   7      600.10      560.68     60.17 o
  -7   8   7      489.22      545.35     58.13 o
  -6   8   7      684.95      703.29     56.75 o
  -5   8   7     4205.83     4111.58    146.59 o
  -4   8   7       23.79       22.60     45.21 o
  -3   8   7     2958.61     2827.42    114.80 o
  -2   8   7     2103.40     2118.31     97.53 o
  -1   8   7     2338.83     2164.29     96.34 o
   0   8   7      102.85      109.08     27.75 o
   1   8   7     3897.45     3872.11    135.49 o
   2   8   7     3200.32     3394.59    119.03 o
   3   8   7       27.18       60.08     32.64 o
   4   8   7     1537.63     1517.85    157.48 o
   5   8   7       26.84      100.01     55.67 o
   6   8   7      519.75      694.11    144.72 o
   7   8   7       49.98       94.47     48.14 o
   8   8   7      177.09      206.01     59.21 o
  -8   9   7       78.40      103.17     39.74 o
  -7   9   7       44.75       33.27     62.29 o
  -6   9   7     1373.83     1429.44     91.66 o
  -5   9   7      465.06      528.54     53.14 o
  -4   9   7     5858.38     5920.38    531.66 o
  -3   9   7     1069.95     1007.14     68.56 o
  -2   9   7     3222.64     3152.01    124.08 o
  -1   9   7     1330.66     1304.61    176.71 o
   0   9   7     2712.79     2685.52     81.34 o
   1   9   7     3934.43     3979.36    135.06 o
   2   9   7        1.59       24.42     38.81 o
   3   9   7     4682.95     4688.90    179.47 o
   4   9   7      378.08      305.08     48.23 o
   5   9   7     1011.41     1091.58     72.36 o
   6   9   7      353.76      334.36     56.24 o
   7   9   7      142.86      188.56     68.13 o
  -7  10   7      689.06      713.56     65.06 o
  -6  10   7       34.21       74.25     46.83 o
  -5  10   7     1818.36     1940.31    139.80 o
  -4  10   7       18.20       41.52     53.21 o
  -3  10   7      752.29      771.31     58.05 o
  -2  10   7      700.55      758.21     57.04 o
  -1  10   7      981.25     1040.35     68.83 o
   0  10   7      138.85       96.69     30.58 o
   1  10   7      210.40      216.00     39.66 o
   2  10   7     1618.60     1572.01    129.49 o
   3  10   7       23.21       51.05     57.67 o
   4  10   7     1070.13     1076.41     81.05 o
   5  10   7      826.34      890.68     65.79 o
   6  10   7     1149.14      995.12    116.42 o
  -5  11   7      118.99      232.94     51.26 o
  -4  11   7      237.42      218.02     49.50 o
  -3  11   7      156.31      208.06     39.04 o
  -2  11   7       62.00       63.40     38.36 o
  -1  11   7      138.28      133.78     45.62 o
   0  11   7      976.21      916.64     49.02 o
   1  11   7       66.65      103.27     39.47 o
   2  11   7      124.88      224.35    108.27 o
   3  11   7      495.43      543.56     60.73 o
   4  11   7      369.19      314.69     50.76 o
  -3  12   7      196.12      125.51     47.33 o
  -2  12   7      564.47      580.72     63.92 o
  -1  12   7     1459.04     1384.30     93.30 o
   0  12   7      852.97      867.33     48.29 o
   1  12   7     1176.46     1374.97    104.12 o
 -12   0   8       10.93       22.76     70.74 o
 -11   0   8     5882.31     6381.43    264.83 o
 -10   0   8     1468.88     1325.99    126.42 o
  -9   0   8     4546.19     4298.17    198.70 o
  -8   0   8     2596.18     2946.95    156.25 o
  -7   0   8      139.95       63.36     41.52 o
  -6   0   8     4230.02     4116.39    160.56 o
  -5   0   8     1143.25     1119.30     88.89 o
  -4   0   8    24555.50    24224.33    326.96 o
  -3   0   8       45.55       72.90     27.37 o
  -2   0   8      396.93      481.37     46.45 o
  -1   0   8      635.16      592.71     56.90 o
   0   0   8      118.88      195.41     21.18 o
   1   0   8      639.31      763.42     60.59 o
   2   0   8    15695.74    15795.32    260.52 o
   3   0   8        9.83      -40.60     42.14 o
   4   0   8    11495.44    11092.99    247.60 o
   5   0   8     1316.63     1331.84    103.35 o
   6   0   8    11664.32    12370.38    294.66 o
   7   0   8     5186.70     5224.61    214.39 o
   8   0   8     2539.58     2523.72    156.25 o
   9   0   8     1101.98      903.99     88.89 o
  10   0   8        1.42       43.68     57.83 o
 -12   1   8      746.20      748.14     93.04 o
 -11   1   8      171.25       64.03     50.61 o
 -10   1   8     5524.96     5525.35    204.85 o
  -9   1   8     1266.86     1084.23     69.82 o
  -8   1   8      344.07      333.36     40.60 o
  -7   1   8      166.60      145.05     31.40 o
  -6   1   8      767.98      684.84     45.87 o
  -5   1   8    14203.42    13194.45    186.39 o
  -4   1   8     6497.72     6540.24    123.32 o
  -3   1   8    11482.12    11511.35    367.72 o
  -2   1   8      104.46      138.46     27.99 o
  -1   1   8      164.92      106.14     94.58 o
   0   1   8      432.13      445.99     36.09 o
   1   1   8    19370.14    20087.97    196.61 o
   2   1   8     1256.61     1328.08     57.96 o
   3   1   8     8759.03     8844.59    147.24 o
   4   1   8     1273.24     1294.93     65.83 o
   5   1   8     7323.33     7636.56    157.24 o
   6   1   8     2923.16     3119.67    290.05 o
   7   1   8     3042.91     3321.47    123.48 o
   8   1   8     2088.32     2023.15    160.40 o
   9   1   8      779.23      710.60     59.52 o
  10   1   8      284.40      372.07     44.13 o
 -12   2   8       18.38      613.52    433.69 o
 -11   2   8      641.00      673.47     58.72 o
 -10   2   8      501.80      458.95     52.09 o
  -9   2   8     1308.97     1539.08     88.20 o
  -8   2   8        8.40       58.24     73.67 o
  -7   2   8     1222.04     1247.17     73.73 o
  -6   2   8      903.37      978.86     64.27 o
  -5   2   8     9824.31     9340.72    365.41 o
  -4   2   8    21212.09    21040.74    337.26 o
  -3   2   8     6494.64     6410.74    119.83 o
  -2   2   8    11226.45    11549.45    152.35 o
  -1   2   8       22.87       59.11     17.38 o
   0   2   8    32272.40    33574.18    288.90 o
   1   2   8     8047.97     8230.25    302.05 o
   2   2   8    24884.68    24314.92    235.44 o
   3   2   8     4398.45     4667.06    113.04 o
   4   2   8      308.79      300.93     30.45 o
   5   2   8     1150.91     1216.42    143.80 o
   6   2   8      581.00      693.12    125.49 o
   7   2   8     4512.28     4765.03    146.37 o
   8   2   8      814.03      697.06     56.54 o
   9   2   8       14.25       48.39     35.68 o
  10   2   8      595.22      685.98     96.89 o
 -11   3   8      249.99      209.23     89.81 o
 -10   3   8      635.48      667.08    106.12 o
  -9   3   8     1126.66     1149.00     72.50 o
  -8   3   8     1554.93     1705.15     88.48 o
  -7   3   8      156.61      166.16     36.45 o
  -6   3   8     2432.29     2387.92     92.16 o
  -5   3   8    10026.36    10205.87    170.51 o
  -4   3   8     4344.49     4317.58    107.66 o
  -3   3   8     3704.14     3577.26    186.40 o
  -2   3   8      449.97      414.57     42.29 o
  -1   3   8    14228.11    14343.53    175.95 o
   0   3   8      818.97      955.34     37.25 o
   1   3   8    31345.84    31775.42    872.46 o
   2   3   8     1926.08     2098.60    111.50 o
   3   3   8     2875.88     3031.92     95.89 o
   4   3   8     1456.08     1508.12     75.57 o
   5   3   8        8.10      -38.47     38.47 o
   6   3   8     3487.70     3615.75    120.43 o
   7   3   8     1472.74     1326.44     83.20 o
   8   3   8     1724.84     1552.01    103.23 o
   9   3   8      400.90      467.95     64.28 o
  10   3   8       48.69       28.72     72.90 o
 -11   4   8      397.72      413.01     54.80 o
 -10   4   8     1135.04     1177.73     75.28 o
  -9   4   8     1623.06     1556.49     97.35 o
  -8   4   8     1941.98     1983.37    295.13 o
  -7   4   8     1626.04     1576.50    106.58 o
  -6   4   8     5199.04     5209.35    148.72 o
  -5   4   8      117.60      170.09     30.23 o
  -4   4   8     5219.70     5078.81    122.33 o
  -3   4   8        9.31       32.61     21.87 o
  -2   4   8        4.03       22.87     21.80 o
  -1   4   8      128.84       35.65    216.38 o
   0   4   8    17159.68    17232.70    299.75 o
   1   4   8      224.88      177.81     27.60 o
   2   4   8    12131.54    12225.55    183.43 o
   3   4   8     4990.71     4787.07    123.96 o
   4   4   8      617.63      592.94     99.96 o
   5   4   8      118.90       89.92     36.17 o
   6   4   8     3891.33     3742.28    198.70 o
   7   4   8     7138.16     6771.57    181.05 o
   8   4   8     1597.51     1494.69     99.35 o
   9   4   8      938.28     1029.99    116.11 o
  10   4   8      303.58      257.56     53.15 o
 -11   5   8      278.35      260.25     48.11 o
 -10   5   8      899.27      877.54     67.56 o
  -9   5   8      423.42      360.03     51.63 o
  -8   5   8     2102.78     1894.03    208.70 o
  -7   5   8     2536.61     2709.58    199.47 o
  -6   5   8     1398.53     1299.09     76.42 o
  -5   5   8     4308.46     4316.40    124.70 o
  -4   5   8      198.59      184.86     45.52 o
  -3   5   8     1971.83     2244.74    120.88 o
  -2   5   8      653.16      598.30     82.89 o
  -1   5   8     1748.07     1730.43     73.18 o
   0   5   8     1023.10      936.61     42.94 o
   1   5   8    20997.12    21150.82    245.54 o
   2   5   8      162.31      123.12     40.91 o
   3   5   8     2135.56     2205.56    134.41 o
   4   5   8      388.41      358.65     42.41 o
   5   5   8     2837.61     2804.73    112.44 o
   6   5   8     5217.52     5089.95    157.14 o
   7   5   8     3419.12     3224.69    131.42 o
   8   5   8     2965.68     2839.27    132.09 o
   9   5   8      283.94      254.04     76.28 o
 -10   6   8      164.28      211.93    109.96 o
  -9   6   8      990.44      850.52     71.07 o
  -8   6   8        0.48        3.59     41.35 o
  -7   6   8     1681.66     1534.34     99.37 o
  -6   6   8     1562.98     1650.66     89.57 o
  -5   6   8      478.69      549.21     45.92 o
  -4   6   8     2769.92     2781.80    102.32 o
  -3   6   8     1264.70     1367.49    104.58 o
  -2   6   8      553.78      593.85     42.99 o
  -1   6   8      276.66      339.36     45.21 o
   0   6   8     4182.60     4118.31     83.20 o
   1   6   8     1940.49     1875.14     85.93 o
   2   6   8     3910.56     3834.44    133.95 o
   3   6   8      280.57      312.78     39.06 o
   4   6   8      221.06      259.71     72.44 o
   5   6   8     1306.47     1275.56     76.45 o
   6   6   8     2186.52     2296.06    107.62 o
   7   6   8     1608.55     1551.23    104.28 o
   8   6   8      315.84      218.13     50.91 o
   9   6   8      130.37       64.35     49.72 o
 -10   7   8      639.56      585.86    196.24 o
  -9   7   8       62.24       26.31     54.40 o
  -8   7   8      193.17      183.07     43.12 o
  -7   7   8       82.08      111.03     35.28 o
  -6   7   8      288.29      207.97     44.18 o
  -5   7   8     2668.86     2542.57    111.36 o
  -4   7   8      200.29      279.48     39.76 o
  -3   7   8     3103.10     3032.94    392.17 o
  -2   7   8     2218.31     2223.19     96.06 o
  -1   7   8      391.91      395.55     62.44 o
   0   7   8      154.36      189.60     23.58 o
   1   7   8     2075.72     2276.50    160.71 o
   2   7   8      462.14      622.61     47.36 o
   3   7   8     1395.65     1387.72     86.74 o
   4   7   8      673.41      677.02     52.80 o
   5   7   8      835.68      805.50     61.69 o
   6   7   8      645.47      549.53     54.61 o
   7   7   8     1248.31     1336.86    176.71 o
   8   7   8       33.90       34.61     42.64 o
  -9   8   8      268.51      238.84    121.19 o
  -8   8   8        6.79        7.00     65.52 o
  -7   8   8       33.52      115.56     37.99 o
  -6   8   8      553.19      488.80     53.82 o
  -5   8   8       83.37      109.59     35.43 o
  -4   8   8     4415.49     4444.23    146.78 o
  -3   8   8      910.81      828.21     60.75 o
  -2   8   8     1816.85     1900.49     94.72 o
  -1   8   8      102.91       91.66     34.58 o
   0   8   8      746.61      762.01     63.09 o
   1   8   8       73.41       98.21     52.29 o
   2   8   8     2238.42     2204.35    109.71 o
   3   8   8      519.53      527.00     62.90 o
   4   8   8     1734.98     1810.73    124.11 o
   5   8   8      699.46      724.57     62.50 o
   6   8   8      793.35      743.53     65.26 o
   7   8   8       25.93       16.79     49.83 o
  -8   9   8      129.83      141.33     46.11 o
  -7   9   8       10.20      116.17     69.36 o
  -6   9   8        3.04       -5.66     74.13 o
  -5   9   8      789.22      817.55     61.04 o
  -4   9   8     1046.03      935.36     64.07 o
  -3   9   8     2356.18     1922.86   1076.39 o
  -2   9   8       82.44        7.93     67.05 o
  -1   9   8      612.08      536.62     52.62 o
   0   9   8       15.68        9.18     39.53 o
   1   9   8      458.81      497.67     50.22 o
   2   9   8       77.02      137.57     38.96 o
   3   9   8     1460.71     1545.16     97.49 o
   4   9   8      352.72      403.33     53.39 o
   5   9   8       30.78       24.76     48.91 o
   6   9   8      159.07      143.59     46.85 o
  -7  10   8       70.27       31.83     43.91 o
  -6  10   8      137.48      143.46     95.81 o
  -5  10   8       41.46       87.98     59.06 o
  -4  10   8      608.62      606.54     58.39 o
  -3  10   8      145.19      239.40     38.84 o
  -2  10   8      823.99      794.63     60.94 o
  -1  10   8      345.84      438.59     72.44 o
   0  10   8      145.59      164.80     28.38 o
   1  10   8       32.87       41.15     53.21 o
   2  10   8      651.45      679.22     59.92 o
   3  10   8       10.95        0.95     57.83 o
   4  10   8      220.86      223.29     43.79 o
   5  10   8      195.43      231.36     49.81 o
  -5  11   8       84.34      161.96    150.56 o
  -4  11   8       15.12       39.95     49.38 o
  -3  11   8       40.22        4.98     42.79 o
  -2  11   8      140.82      166.71     57.21 o
  -1  11   8      144.53      131.46     57.36 o
   0  11   8       35.85       49.30     39.53 o
   1  11   8      130.84      172.73     64.90 o
   2  11   8      909.92      953.86     93.81 o
   3  11   8      630.94      652.82    140.72 o
  -1  12   8      120.00      109.65     49.15 o
   0  12   8      151.43      188.44     64.25 o
 -12   1   9       30.39       47.33     48.57 o
 -11   1   9        6.57       -5.53     52.63 o
 -10   1   9      394.85      487.22     51.00 o
  -9   1   9      110.25       61.83     49.67 o
  -8   1   9      592.70      527.62     50.32 o
  -7   1   9      467.75      504.38     51.06 o
  -6   1   9      612.19      570.60    102.27 o
  -5   1   9      783.45      726.79    107.65 o
  -4   1   9     4026.92     4094.36    378.94 o
  -3   1   9      345.75      531.51    229.61 o
  -2   1   9        0.51      -20.86     24.74 o
  -1   1   9      672.95      780.01     44.13 o
   0   1   9       91.64      105.24     19.45 o
   1   1   9       98.50       64.66     26.76 o
   2   1   9       22.22      -12.77     27.75 o
   3   1   9      425.83      456.95     33.01 o
   4   1   9      468.82      407.98     37.19 o
   5   1   9     1912.12     2056.60    123.80 o
   6   1   9       90.75      102.86     33.70 o
   7   1   9      263.40      249.68     47.98 o
   8   1   9       28.42      -17.42     43.47 o
   9   1   9        9.38      -22.67     77.36 o
  10   1   9       16.24       21.53     44.56 o
 -11   2   9       39.89     -190.70    190.70 o
 -10   2   9      194.18      230.63     49.06 o
  -9   2   9      497.74     -280.76    507.20 o
  -8   2   9       54.83       23.56     35.70 o
  -7   2   9      299.38      286.20     35.44 o
  -6   2   9     2105.97     2157.50     89.23 o
  -5   2   9     5566.46     5495.04    127.74 o
  -4   2   9      354.66      337.71     30.77 o
  -3   2   9     2783.53     2872.70    128.42 o
  -2   2   9      500.35      473.24     35.16 o
  -1   2   9     1768.37     1791.08     66.44 o
   0   2   9     2277.01     2244.42     66.46 o
   1   2   9      506.75      503.92     49.83 o
   2   2   9     1657.59     1831.90     83.05 o
   3   2   9       97.29       85.87     24.23 o
   4   2   9     1766.47     1818.29    133.64 o
   5   2   9     1205.13     1177.40     71.88 o
   6   2   9     1460.51     1497.32     94.12 o
   7   2   9     1088.43     1045.47    126.26 o
   8   2   9       95.95       65.75     58.13 o
   9   2   9        3.81        8.18     36.37 o
  10   2   9       65.67      -17.10     62.20 o
 -11   3   9      485.46      491.79     79.66 o
 -10   3   9       24.43       85.35     40.75 o
  -9   3   9       13.16       65.81     35.82 o
  -8   3   9       77.41      110.05     35.86 o
  -7   3   9       53.09       62.77     43.22 o
  -6   3   9      108.21       13.73    133.03 o
  -5   3   9      316.56      318.41     68.59 o
  -4   3   9     1347.68     1296.86     67.52 o
  -3   3   9      254.54      448.02    188.24 o
  -2   3   9     3032.56     3064.80     88.60 o
  -1   3   9     8614.53     8727.98    145.61 o
   0   3   9      233.62      329.38     48.08 o
   1   3   9      117.61        1.43     33.73 o
   2   3   9     1344.91     1347.47     68.29 o
   3   3   9       55.98       61.96     33.22 o
   4   3   9      743.40      749.21     51.28 o
   5   3   9     1813.14     1745.75     87.19 o
   6   3   9     2156.80     2239.83    117.80 o
   7   3   9       58.09       39.15     51.65 o
   8   3   9       86.02       75.06     40.31 o
   9   3   9      116.65      130.60     43.30 o
  10   3   9        7.75      -98.12     98.12 o
 -11   4   9        0.59      -28.99     53.67 o
 -10   4   9       78.42      206.39     52.90 o
  -9   4   9       50.40      -57.53     57.53 o
  -8   4   9        1.15       60.59     51.52 o
  -7   4   9     1650.30     1666.44     89.68 o
  -6   4   9     1840.12     2035.23     92.32 o
  -5   4   9      396.48      337.61     39.47 o
  -4   4   9      923.57      925.74     60.89 o
  -3   4   9       37.78       16.29     33.78 o
  -2   4   9     2783.76     2816.55     91.51 o
  -1   4   9      473.97      457.38     57.36 o
   0   4   9     7324.26     7654.67    102.58 o
   1   4   9     3538.28     3436.16    102.65 o
   2   4   9     3480.95     3565.46    106.13 o
   3   4   9     3854.98     3991.80    125.80 o
   4   4   9      145.51      189.65     32.48 o
   5   4   9       49.99       62.92     33.81 o
   6   4   9      262.01      320.40     73.97 o
   7   4   9      106.90      141.36     39.45 o
   8   4   9      220.26      293.37     50.36 o
   9   4   9       11.55      -15.84     82.43 o
 -11   5   9       31.10       47.77     47.74 o
 -10   5   9       83.19      140.34     40.78 o
  -9   5   9      323.40      450.63     88.28 o
  -8   5   9       19.97       22.77     47.89 o
  -7   5   9     1231.45     1320.45    117.65 o
  -6   5   9     2080.75     1802.14    170.86 o
  -5   5   9     3782.62     3909.21    123.98 o
  -4   5   9      114.08      131.00     29.59 o
  -3   5   9      758.54      672.22    157.79 o
  -2   5   9     1864.38     1976.30     80.89 o
  -1   5   9     3073.87     3182.56    100.26 o
   0   5   9     4688.02     4773.22    105.71 o
   1   5   9        1.96       36.06     32.00 o
   2   5   9     5369.60     5381.82    315.27 o
   3   5   9      122.09      127.31     30.55 o
   4   5   9      300.71      380.81     81.20 o
   5   5   9      164.45      129.94     39.91 o
   6   5   9      262.43      313.64     44.78 o
   7   5   9      676.13      705.23     57.51 o
   8   5   9       13.84        9.80     46.27 o
   9   5   9       51.77       55.15     42.73 o
 -10   6   9      825.53      779.64     82.43 o
  -9   6   9      480.25      529.32     56.00 o
  -8   6   9     1757.91     1924.26    104.89 o
  -7   6   9        0.51      -15.28     76.59 o
  -6   6   9     2259.74     2365.16    109.51 o
  -5   6   9       62.07      154.85     58.29 o
  -4   6   9      296.83      303.15     51.52 o
  -3   6   9     1517.59     1589.92     80.90 o
  -2   6   9       40.74      -15.07     34.76 o
  -1   6   9       89.09      192.31     28.27 o
   0   6   9      660.55      644.11     38.28 o
   1   6   9      505.44      587.26    112.27 o
   2   6   9      669.52      597.51     46.49 o
   3   6   9      178.86      221.40     36.78 o
   4   6   9     3798.74     3875.60    130.79 o
   5   6   9     1366.50     1385.89     87.57 o
   6   6   9       22.54        9.25     43.69 o
   7   6   9      774.46      850.72    100.43 o
   8   6   9      488.34      425.36    135.64 o
  -9   7   9     1316.82     1475.91     98.01 o
  -8   7   9      575.49      587.91     60.90 o
  -7   7   9     1541.25     1520.64    101.66 o
  -6   7   9       44.58       20.27     45.91 o
  -5   7   9      975.45     1021.06    179.47 o
  -4   7   9      696.36      775.60     73.05 o
  -3   7   9       51.10        8.02     37.81 o
  -2   7   9      149.21      129.58     32.59 o
  -1   7   9      258.51      275.28     60.75 o
   0   7   9        2.59      -11.96     28.65 o
   1   7   9     1210.01     1308.52     82.86 o
   2   7   9       97.31       91.30     66.44 o
   3   7   9     2874.14     3044.26    155.02 o
   4   7   9     1286.41     1255.51     86.67 o
   5   7   9     1599.42     1515.77     95.87 o
   6   7   9     1766.81     1801.24    193.47 o
   7   7   9      472.13      574.22     60.64 o
   8   7   9      840.57      955.82     69.81 o
  -9   8   9       14.74        1.61     56.64 o
  -8   8   9      350.30      302.43     50.07 o
  -7   8   9       42.21        0.17     53.48 o
  -6   8   9     1316.95     1108.28     77.63 o
  -5   8   9        5.27       27.82     47.52 o
  -4   8   9     2071.42     2098.15    108.24 o
  -3   8   9     1388.98     1424.64     86.18 o
  -2   8   9     3831.60     3595.30    129.06 o
  -1   8   9      570.33      617.27     84.59 o
   0   8   9     1344.87     1444.27     71.70 o
   1   8   9     2201.32     2241.68    105.43 o
   2   8   9      220.36      191.96     43.17 o
   3   8   9     1287.03     1335.59     84.17 o
   4   8   9      218.44      188.60     49.15 o
   5   8   9     1776.20     1902.49    108.78 o
   6   8   9       61.52       11.41     52.50 o
   7   8   9       40.83       16.90     54.12 o
  -8   9   9       41.47      147.78     38.39 o
  -7   9   9      302.38      289.06     50.56 o
  -6   9   9       97.43      153.85     40.77 o
  -5   9   9     1699.39     1572.14    106.73 o
  -4   9   9      596.50      611.06     53.92 o
  -3   9   9     3595.51     3486.38    150.08 o
  -2   9   9      877.79      787.48     58.69 o
  -1   9   9     5476.76     6238.92    174.42 o
   0   9   9     1795.42     1816.37     72.75 o
   1   9   9       91.25      134.73     42.91 o
   2   9   9     3097.34     2815.14    127.96 o
   3   9   9      283.27      359.04     51.67 o
   4   9   9     2243.78     2291.06    125.77 o
   5   9   9      196.39      170.45    101.19 o
   6   9   9      540.41      615.06     66.22 o
  -6  10   9      391.47      358.01     54.21 o
  -5  10   9      201.18      179.37     60.75 o
  -4  10   9      506.33      509.32     57.05 o
  -3  10   9      177.24      233.07     60.59 o
  -2  10   9     2080.19     2060.13    127.34 o
  -1  10   9        9.08       21.18     43.47 o
   0  10   9     1996.01     2015.09    102.38 o
   1  10   9      558.11      579.73     56.11 o
   2  10   9      157.89      101.06     74.90 o
   3  10   9     1370.83     1538.37     95.42 o
   4  10   9      254.06      189.97     53.77 o
   5  10   9     2014.83     2191.22    310.81 o
  -5  11   9      302.04      341.79     56.43 o
  -4  11   9      570.12      568.50     66.38 o
  -3  11   9       84.09      -22.02     51.50 o
  -2  11   9        9.91       28.96     66.59 o
  -1  11   9     1743.09     1791.66    118.73 o
   0  11   9        0.48      -21.90     37.71 o
   1  11   9      128.05      248.92     43.46 o
   2  11   9      423.57      431.33    132.88 o
   3  11   9       28.13       65.61     52.73 o
 -12   0  10      964.20      962.12    112.58 o
 -11   0  10      650.53      703.44     86.43 o
 -10   0  10     6065.42     6199.34    262.68 o
  -9   0  10      149.22      194.08     61.82 o
  -8   0  10     1066.84     1116.53    106.12 o
  -7   0  10     1846.14     1984.83    128.26 o
  -6   0  10        2.66      -18.15     56.60 o
  -5   0  10     6567.76     6520.46    198.39 o
  -4   0  10       66.61      120.88     31.37 o
  -3   0  10     5984.42     6015.10    172.86 o
  -2   0  10      780.85      981.50     74.44 o
  -1   0  10     1565.71     1559.75     88.58 o
   0   0  10       38.11      -11.22     29.78 o
   1   0  10      375.17      356.49     39.37 o
   2   0  10     1252.78     1379.82     90.74 o
   3   0  10     1878.34     1859.65    108.58 o
   4   0  10      927.38     1106.68     96.27 o
   5   0  10    18080.09    18136.03    360.80 o
   6   0  10     9085.40     8269.37    268.83 o
   7   0  10     3501.74     3299.44    192.24 o
   8   0  10       97.09       28.30     88.28 o
   9   0  10      837.02      902.45     92.89 o
  10   0  10     2451.86     2173.38    188.86 o
 -11   1  10     3035.01     2644.37    241.30 o
 -10   1  10      338.78      461.57     54.75 o
  -9   1  10     3085.11     2629.65    539.81 o
  -8   1  10      148.64      152.98     36.65 o
  -7   1  10      831.32      816.41     58.51 o
  -6   1  10     6497.48     6382.23    147.78 o
  -5   1  10     1705.26     1817.53     78.50 o
  -4   1  10     8289.16     7853.54    147.02 o
  -3   1  10     1262.78     1306.83     61.76 o
  -2   1  10    12649.35    12719.66    313.43 o
  -1   1  10      546.92      583.49     37.71 o
   0   1  10     6591.40     6821.31     89.61 o
   1   1  10     1131.97     1091.12     61.87 o
   2   1  10     2006.91     2049.71    124.42 o
   3   1  10      412.22      394.96     32.69 o
   4   1  10     6573.97     6711.34    151.48 o
   5   1  10     6671.29     6671.58    406.93 o
   6   1  10     5770.58     5811.20    331.11 o
   7   1  10     1303.05     1330.94     88.44 o
   8   1  10     1463.89     1491.73     96.33 o
   9   1  10       21.16      -27.18     69.21 o
  10   1  10      227.26      234.67     46.75 o
 -11   2  10      289.83      358.61     58.75 o
 -10   2  10     1370.20     1455.08     95.19 o
  -9   2  10       94.98     -144.39    266.52 o
  -8   2  10      966.73      997.07     93.97 o
  -7   2  10      789.04      903.58     63.98 o
  -6   2  10     3439.10     3560.76    197.78 o
  -5   2  10    11870.41    12010.24    192.26 o
  -4   2  10     5263.02     5208.40    342.03 o
  -3   2  10     4280.43     3981.21    190.70 o
  -2   2  10     1849.54     1941.39    179.01 o
  -1   2  10    29466.79    29480.05    307.43 o
   0   2  10     2376.41     2513.65     58.35 o
   1   2  10    16357.80    16233.00    272.37 o
   2   2  10      877.03      933.09     60.14 o
   3   2  10     2815.17     2669.24     95.26 o
   4   2  10     1530.77     1499.68     79.92 o
   5   2  10     1709.19     1629.58    121.80 o
   6   2  10     3940.17     3648.87    128.16 o
   7   2  10      561.14      542.83     52.42 o
   8   2  10       28.68       11.34     42.32 o
   9   2  10      313.73      382.20     46.41 o
 -11   3  10      609.78      785.86     66.28 o
 -10   3  10      388.74      478.69     47.60 o
  -9   3  10        1.07       13.26     47.16 o
  -8   3  10      165.47      284.81     37.73 o
  -7   3  10      760.29      783.50     57.08 o
  -6   3  10     3967.22     3923.71    121.10 o
  -5   3  10     2152.75     2250.78     91.12 o
  -4   3  10     1102.74     1208.70    121.50 o
  -3   3  10     3130.82     3229.46     97.49 o
  -2   3  10      330.79      310.39     31.43 o
  -1   3  10       98.21       57.34     28.09 o
   0   3  10    34855.94    35382.74    214.19 o
   1   3  10      643.57      649.51     45.11 o
   2   3  10    10146.97    10037.89    333.57 o
   3   3  10       16.62      -38.82     38.82 o
   4   3  10     2494.06     2444.54    157.79 o
   5   3  10     1866.77     1813.90     95.27 o
   6   3  10      695.07      629.70     87.05 o
   7   3  10     1955.89     1906.83    102.89 o
   8   3  10       59.67      -43.83     43.83 o
   9   3  10       95.94       65.40     48.70 o
 -11   4  10      440.90      451.68     58.02 o
 -10   4  10      103.03      186.02     41.64 o
  -9   4  10      257.90      214.39     47.64 o
  -8   4  10      208.64      219.86     37.00 o
  -7   4  10     2742.25     2663.37    192.85 o
  -6   4  10     1268.28     1101.36     76.90 o
  -5   4  10     6406.03     6242.55    151.24 o
  -4   4  10      444.00      433.30     39.66 o
  -3   4  10      474.23      465.37     37.91 o
  -2   4  10      193.57      146.43     48.44 o
  -1   4  10     5502.39     5456.22    142.72 o
   0   4  10        3.04        9.68     20.27 o
   1   4  10    25027.25    24972.50    698.83 o
   2   4  10       59.64      127.79     51.67 o
   3   4  10     3577.60     3683.80    144.41 o
   4   4  10      213.41      269.88     48.14 o
   5   4  10     4634.69     4503.66    218.85 o
   6   4  10     2720.15     2885.55    321.42 o
   7   4  10     1212.53     1059.03     77.36 o
   8   4  10     1083.83      962.01     69.05 o
   9   4  10      139.54      116.55     43.46 o
 -10   5  10      191.79      266.67     45.83 o
  -9   5  10      803.21      823.74    129.34 o
  -8   5  10      241.11      221.22     43.53 o
  -7   5  10     3374.16     3468.95    130.03 o
  -6   5  10     9432.83     9198.05    331.73 o
  -5   5  10     1075.13     1237.23    104.58 o
  -4   5  10     6126.46     5992.06    192.55 o
  -3   5  10        1.71      -31.52     44.91 o
  -2   5  10      136.56      157.66     30.99 o
  -1   5  10      817.63      763.83     51.98 o
   0   5  10    11668.34    11536.97    227.84 o
   1   5  10      800.06      869.81     64.75 o
   2   5  10     2472.28     2627.88    181.94 o
   3   5  10       76.24      125.20     31.61 o
   4   5  10      697.66      744.93     51.67 o
   5   5  10      255.64      254.54     41.18 o
   6   5  10     3975.24     3934.36    143.42 o
   7   5  10      830.51      780.72     65.05 o
   8   5  10      596.67      649.01     59.12 o
   9   5  10     1337.51     1076.94     77.42 o
 -10   6  10     1040.81     1126.61     76.93 o
  -9   6  10       16.43       11.29     51.53 o
  -8   6  10     1220.19     1167.51     81.12 o
  -7   6  10      685.01      494.78    313.89 o
  -6   6  10     2711.79     2555.23    115.04 o
  -5   6  10     6191.67     6412.16    230.38 o
  -4   6  10      153.37      258.41    132.57 o
  -3   6  10     1668.24     1725.70     86.86 o
  -2   6  10       52.96       47.48     33.80 o
  -1   6  10     1069.26     1141.70     68.38 o
   0   6  10      747.08      761.74     47.68 o
   1   6  10     1669.83     1737.08    136.41 o
   2   6  10       44.32       87.74     86.28 o
   3   6  10      135.72      151.26     35.76 o
   4   6  10      223.77      241.01     38.49 o
   5   6  10     1068.51     1079.33     89.05 o
   6   6  10      204.13      131.21     44.75 o
   7   6  10     1413.12     1431.07     96.16 o
   8   6  10      274.38      281.14     47.95 o
  -9   7  10      463.10      252.87    480.29 o
  -8   7  10        6.44     -127.21    133.49 o
  -7   7  10        2.95       89.61     35.24 o
  -6   7  10      415.36      327.54     52.13 o
  -5   7  10      158.18      101.32     42.84 o
  -4   7  10     1688.05     1647.73    148.26 o
  -3   7  10      840.55     1002.36    219.77 o
  -2   7  10      987.39     1101.11     74.66 o
  -1   7  10      264.76      210.20     59.06 o
   0   7  10     3128.13     3243.54    103.22 o
   1   7  10      143.63      202.44     40.91 o
   2   7  10     1216.14     1376.03    106.42 o
   3   7  10      597.27      684.19     54.80 o
   4   7  10      986.31     1009.87     66.12 o
   5   7  10     2278.21     2326.59    120.46 o
   6   7  10     2033.26     2096.90    113.67 o
   7   7  10      365.82      439.54    113.34 o
  -8   8  10        4.09      -18.03     53.13 o
  -7   8  10       10.77       12.00     45.21 o
  -6   8  10      170.13      141.87     48.17 o
  -5   8  10      192.76      101.84    410.47 o
  -4   8  10      804.00      882.95     63.72 o
  -3   8  10     1550.86     1454.90     91.66 o
  -2   8  10      451.87      436.43     46.78 o
  -1   8  10     3067.87     2992.01    143.80 o
   0   8  10      552.99      591.12     35.24 o
   1   8  10     2811.99     2873.11    118.75 o
   2   8  10        2.43        7.07     44.14 o
   3   8  10     2126.63     2032.66    107.17 o
   4   8  10     2210.98     2157.47    116.14 o
   5   8  10     1277.00     1167.09     79.25 o
   6   8  10     1643.92     1583.80    104.26 o
   7   8  10      441.44      433.33     57.77 o
  -7   9  10        0.11        6.65     54.38 o
  -6   9  10       90.60       28.88     47.65 o
  -5   9  10      214.25      252.06     46.92 o
  -4   9  10      612.71      596.02     60.37 o
  -3   9  10      327.16      306.56     67.21 o
  -2   9  10     1758.44     2134.68    581.79 o
  -1   9  10      288.48      368.73     50.27 o
   0   9  10      720.93      710.08     42.88 o
   1   9  10      112.59       14.59     54.24 o
   2   9  10      239.76      265.00     51.98 o
   3   9  10       71.36       84.08     45.07 o
   4   9  10      106.13       46.83    122.73 o
   5   9  10      419.06      454.60     57.29 o
   6   9  10      121.17       18.47     56.29 o
  -6  10  10       42.92       40.72     53.28 o
  -5  10  10      290.20      347.40     89.20 o
  -4  10  10      234.95      478.58     95.35 o
  -3  10  10      842.99      897.90    108.88 o
  -2  10  10      670.97     1048.07    390.02 o
  -1  10  10      501.34     1298.58    721.28 o
   0  10  10      449.60      483.73     38.34 o
   1  10  10       54.93      101.61     37.17 o
   2  10  10      110.89       54.18     62.83 o
   3  10  10      120.31      140.37     67.51 o
   4  10  10        0.10       45.67     99.66 o
  -4  11  10        2.90       27.37     57.92 o
  -3  11  10        2.04      -21.74     50.91 o
  -2  11  10      147.34      213.70     84.28 o
  -1  11  10      321.92      380.32    127.34 o
   0  11  10       80.26      110.22     39.05 o
   1  11  10       40.64       34.45     77.20 o
   2  11  10      829.91      778.29     69.16 o
 -11   1  11       20.82      -19.69     54.41 o
 -10   1  11       20.73      -23.01     53.87 o
  -9   1  11     1145.04     1244.87     81.70 o
  -8   1  11       40.81        5.14     44.58 o
  -7   1  11      601.57      679.94     52.52 o
  -6   1  11     1467.77     1485.36    138.57 o
  -5   1  11     1985.06     1947.64     83.95 o
  -4   1  11      101.87       46.61     30.27 o
  -3   1  11    11569.01    11386.99    175.30 o
  -2   1  11       28.23      -34.48     34.48 o
  -1   1  11      528.53      594.34     38.28 o
   0   1  11     1221.67     1282.55     46.02 o
   1   1  11        2.34      -14.20     24.27 o
   2   1  11     2416.65     2293.58     85.57 o
   3   1  11     2924.04     2854.40    217.77 o
   4   1  11      199.72      157.22     34.63 o
   5   1  11       66.79       96.89     33.93 o
   6   1  11     1439.56     1302.52     81.13 o
   7   1  11       69.30       -8.94     57.67 o
   8   1  11     1052.33     1088.88     70.80 o
   9   1  11      333.46      306.57     95.81 o
 -11   2  11      318.08      290.36     55.77 o
 -10   2  11        1.15      -34.45     65.05 o
  -9   2  11        2.71       55.37     33.74 o
  -8   2  11     1364.02     1436.26    279.90 o
  -7   2  11      596.35      792.74    141.03 o
  -6   2  11       75.66       13.24     38.90 o
  -5   2  11       43.41       11.62     41.02 o
  -4   2  11     7483.44     7193.56    150.40 o
  -3   2  11       98.24       98.56     25.53 o
  -2   2  11      939.50      915.70     57.35 o
  -1   2  11     3471.45     3553.77    100.36 o
   0   2  11       39.13       38.64     21.88 o
   1   2  11       63.36      104.58     24.81 o
   2   2  11        7.24       19.37     26.46 o
   3   2  11       29.38       38.90     27.53 o
   4   2  11       54.87       60.17     29.59 o
   5   2  11       39.71      -43.31     43.31 o
   6   2  11     1492.38     1333.98     84.20 o
   7   2  11     1169.67     1023.18     73.17 o
   8   2  11      265.87      314.44     47.50 o
   9   2  11       35.04       13.64     53.16 o
 -11   3  11      218.40      433.09    143.18 o
 -10   3  11      458.73      443.37     80.13 o
  -9   3  11       66.49       40.58     48.53 o
  -8   3  11       73.05      174.92     50.29 o
  -7   3  11      915.94      933.88     63.72 o
  -6   3  11       71.64       88.15     36.33 o
  -5   3  11      326.96      332.14     51.37 o
  -4   3  11      162.68      201.74     29.57 o
  -3   3  11       20.63      -33.53     42.08 o
  -2   3  11     5369.20     5232.95    126.11 o
  -1   3  11     1399.53     1452.91     70.68 o
   0   3  11     7587.81     7767.98    177.63 o
   1   3  11      295.64      333.34     34.31 o
   2   3  11      672.61      632.13     48.26 o
   3   3  11     1872.61     1947.37     89.96 o
   4   3  11       45.16      133.29     81.20 o
   5   3  11     1910.13     1693.25    126.72 o
   6   3  11      112.24      181.61     50.44 o
   7   3  11      563.85      610.86     52.31 o
   8   3  11       25.31       -6.81     67.05 o
   9   3  11       11.87      -20.27     50.25 o
 -11   4  11      362.30      355.80     60.24 o
 -10   4  11      236.95      197.56     99.96 o
  -9   4  11       93.20      209.41     41.15 o
  -8   4  11       49.87      127.08     34.70 o
  -7   4  11      190.86       74.92    332.80 o
  -6   4  11      141.09      142.81    105.35 o
  -5   4  11       40.12        1.13    167.33 o
  -4   4  11      329.96      518.90     41.63 o
  -3   4  11      641.00      611.00     43.87 o
  -2   4  11      991.84     1049.19     65.00 o
  -1   4  11     2972.05     3188.81    260.22 o
   0   4  11      936.25      999.70     42.97 o
   1   4  11       36.16       25.93     41.68 o
   2   4  11     3259.94     3303.10    109.09 o
   3   4  11      233.03      193.74     52.90 o
   4   4  11     1745.96     1692.01     89.66 o
   5   4  11      401.16      391.34     71.97 o
   6   4  11      324.43      376.44     45.97 o
   7   4  11      522.33      503.35     52.33 o
   8   4  11       20.96       56.74     40.95 o
   9   4  11        2.64       23.68     66.75 o
 -10   5  11      184.93      112.68     54.79 o
  -9   5  11        0.63       53.04     45.03 o
  -8   5  11     1145.71     1157.84    115.34 o
  -7   5  11      118.85      118.83     94.12 o
  -6   5  11     1653.62     1768.17    145.03 o
  -5   5  11      241.34      259.01     41.37 o
  -4   5  11     1736.65     1818.59     89.91 o
  -3   5  11       46.92       39.07     36.45 o
  -2   5  11     1256.28     1151.62     73.40 o
  -1   5  11      732.56      719.45     48.67 o
   0   5  11      109.54      104.13     24.11 o
   1   5  11     1980.29     1961.11     88.61 o
   2   5  11       65.22      106.21     29.54 o
   3   5  11     1178.75     1201.15     77.21 o
   4   5  11     2343.30     2318.34    107.83 o
   5   5  11      251.09      245.14     40.92 o
   6   5  11      338.18      314.81     47.12 o
   7   5  11        0.39       32.67     40.07 o
   8   5  11        0.20      -25.18     51.22 o
 -10   6  11       13.94       13.40     47.98 o
  -9   6  11      600.60      638.47     77.36 o
  -8   6  11       12.20      -35.15     47.94 o
  -7   6  11     2318.98     2329.50    116.46 o
  -6   6  11      130.67      193.55     43.42 o
  -5   6  11     1099.61     1194.36     87.51 o
  -4   6  11        7.24       34.04     45.22 o
  -3   6  11     2834.13     2684.53    182.86 o
  -2   6  11        1.91       35.48     42.45 o
  -1   6  11      270.93      288.11     38.79 o
   0   6  11     1344.14     1420.46     56.84 o
   1   6  11      221.84      256.50     35.88 o
   2   6  11      375.50      365.46     62.75 o
   3   6  11     4758.88     4589.74    233.76 o
   4   6  11      886.64      794.78     60.88 o
   5   6  11     1005.03      923.56     65.81 o
   6   6  11      168.72      219.88     68.28 o
   7   6  11      321.71      403.72     50.42 o
   8   6  11      455.86      515.10     58.88 o
  -9   7  11       24.03      268.77    254.37 o
  -8   7  11      885.18      814.79     67.75 o
  -7   7  11       13.31       25.32     49.06 o
  -6   7  11      879.31      870.46     61.45 o
  -5   7  11      303.26      571.22    186.09 o
  -4   7  11      470.81      524.09     73.82 o
  -3   7  11       43.05     -396.98    626.70 o
  -2   7  11     3563.76     4121.15    150.87 o
  -1   7  11     1151.98     1223.03     81.78 o
   0   7  11      110.28       74.69     28.04 o
   1   7  11      899.79      878.55     62.91 o
   2   7  11      543.56      552.15     48.38 o
   3   7  11      669.78      642.92     56.11 o
   4   7  11     2508.66     2472.91    123.30 o
   5   7  11     1832.35     1850.14    111.36 o
   6   7  11      173.82      177.86     43.46 o
   7   7  11       70.19      124.16     48.14 o
  -8   8  11      338.23      386.19     52.90 o
  -7   8  11      649.04      606.04     56.98 o
  -6   8  11       80.12       95.57     38.93 o
  -5   8  11      299.06      290.79     47.79 o
  -4   8  11      425.48      840.94    272.67 o
  -3   8  11     2395.86     2327.85    205.31 o
  -2   8  11      771.99      752.96     60.26 o
  -1   8  11     2819.91     2886.27    125.68 o
   0   8  11     1849.63     1704.49     71.31 o
   1   8  11       68.33       85.98     53.06 o
   2   8  11      272.53      299.14     47.05 o
   3   8  11      976.49      927.21     65.47 o
   4   8  11     2057.34     1984.34    210.54 o
   5   8  11      158.67      217.69     49.62 o
   6   8  11      327.03      318.59     53.95 o
  -7   9  11      263.40      235.73     54.59 o
  -6   9  11      194.14      210.11     42.45 o
  -5   9  11      456.56      499.40     99.35 o
  -4   9  11      499.13      496.23     71.21 o
  -3   9  11      360.91      316.58     51.54 o
  -2   9  11     4982.35     5017.97    202.85 o
  -1   9  11      699.83      731.58     61.06 o
   0   9  11     1154.25     1169.53     65.92 o
   1   9  11      758.34      873.75     83.20 o
   2   9  11       14.24      -39.22     39.22 o
   3   9  11     1295.12     1362.81     89.99 o
   4   9  11      376.28      420.09     57.18 o
   5   9  11     1752.23     1882.80    117.69 o
  -6  10  11       21.81        6.19     65.21 o
  -5  10  11       36.52      130.09     57.83 o
  -4  10  11      275.73      201.18    114.88 o
  -3  10  11     1105.99     1062.59     75.19 o
  -2  10  11        0.77      -30.38     47.20 o
  -1  10  11     3374.49     2820.77    560.57 o
   0  10  11      112.74      163.91     31.24 o
   1  10  11      273.91      241.76     48.07 o
   2  10  11      796.24      824.15     65.75 o
   3  10  11      131.15      182.27     60.75 o
  -3  11  11      122.25      269.77    219.77 o
  -2  11  11     1306.23     1587.74    152.56 o
  -1  11  11        3.66      -29.55     56.75 o
   0  11  11      533.89      564.05     42.71 o
   1  11  11      375.39      388.45     58.07 o
 -11   0  12      521.87      518.89     87.66 o
 -10   0  12        9.30      -72.28     72.28 o
  -9   0  12     2786.58     2735.03    174.71 o
  -8   0  12      624.53      640.70     69.82 o
  -7   0  12     3171.36     3216.09    170.09 o
  -6   0  12     2501.03     2186.61    133.80 o
  -5   0  12     1118.88     1106.68     99.96 o
  -4   0  12        6.76      266.98     43.68 o
  -3   0  12     1399.82     1485.01     98.73 o
  -2   0  12    30868.31    31941.59    419.24 o
  -1   0  12      231.54      315.89     36.91 o
   0   0  12     9354.47     9518.13    164.42 o
   1   0  12       21.75       76.90     26.45 o
   2   0  12       44.80      -52.60     52.60 o
   3   0  12        3.91      -19.07     47.68 o
   4   0  12     2590.58     2515.11    143.33 o
   5   0  12    12299.59    11504.53    309.12 o
   6   0  12     2848.17     2818.38    169.79 o
   7   0  12      297.52       74.44     80.28 o
   8   0  12     1136.65     1091.31     97.50 o
   9   0  12     1089.64     1184.81    113.19 o
 -11   1  12      165.58      170.92     46.65 o
 -10   1  12     1150.60     1137.85     97.35 o
  -9   1  12      139.85      122.60     52.60 o
  -8   1  12     3956.97     3820.71    132.66 o
  -7   1  12     4229.43     4009.52    133.42 o
  -6   1  12     1460.11     1389.63     78.81 o
  -5   1  12      955.24      980.58     62.07 o
  -4   1  12      850.17      854.55     55.40 o
  -3   1  12     6449.52     6493.55    345.26 o
  -2   1  12      439.31      438.89     36.25 o
  -1   1  12    24807.62    24587.55    406.78 o
   0   1  12      834.36      807.10     41.20 o
   1   1  12     1471.49     1536.61     74.49 o
   2   1  12     2569.94     2502.98     90.89 o
   3   1  12      669.43      722.63     49.53 o
   4   1  12     3729.71     3789.85    124.83 o
   5   1  12     5356.62     5346.31    150.07 o
   6   1  12     2170.46     2108.03    104.58 o
   7   1  12     1560.79     1518.61     97.40 o
   8   1  12        2.42       -2.75     42.51 o
   9   1  12      922.06      865.48     72.53 o
 -11   2  12     1030.23     1090.15    127.19 o
 -10   2  12       72.17      107.12     36.64 o
  -9   2  12      851.59      700.61     63.40 o
  -8   2  12     2233.24     2235.02    106.45 o
  -7   2  12     1993.38     1944.54     97.31 o
  -6   2  12     5708.95     5876.49    155.06 o
  -5   2  12      341.38      383.82     38.09 o
  -4   2  12      885.08      908.84     67.82 o
  -3   2  12      479.32      542.49     41.87 o
  -2   2  12    10770.33    10694.22    263.45 o
  -1   2  12       88.74       54.36     35.06 o
   0   2  12    11488.08    11709.90    131.08 o
   1   2  12      501.39      445.67     42.64 o
   2   2  12     1295.56     1248.63     85.20 o
   3   2  12       24.79       59.06     35.55 o
   4   2  12     7923.39     7875.87    177.15 o
   5   2  12     3248.20     3398.77    215.77 o
   6   2  12     1893.67     1980.39    112.27 o
   7   2  12        2.95      -66.75     66.75 o
   8   2  12      650.67      516.94     85.35 o
   9   2  12      886.12      819.27     71.73 o
 -11   3  12      113.04      130.17    120.27 o
 -10   3  12       91.22       76.36     49.04 o
  -9   3  12      192.01      146.87    108.42 o
  -8   3  12      150.25      170.14     44.14 o
  -7   3  12     2527.74     2434.33    108.08 o
  -6   3  12      720.06      751.08     52.62 o
  -5   3  12     1602.80     1654.14     84.23 o
  -4   3  12      735.67      889.53     76.59 o
  -3   3  12       38.07       97.86     46.91 o
  -2   3  12      384.58      408.82     53.52 o
  -1   3  12    10955.69    11072.18    199.16 o
   0   3  12      220.14      200.07     22.59 o
   1   3  12     7209.04     6915.33    150.79 o
   2   3  12       18.13       16.68     42.75 o
   3   3  12    10033.01     9562.83    374.17 o
   4   3  12     4689.84     4787.64    142.99 o
   5   3  12     5082.67     5280.23    158.33 o
   6   3  12      952.77     1090.47    113.34 o
   7   3  12      187.85      241.02     42.80 o
   8   3  12      320.65      320.42     68.13 o
 -10   4  12       20.57      -70.59     70.59 o
  -9   4  12       10.13       10.93     45.85 o
  -8   4  12      335.07      293.43     43.93 o
  -7   4  12      991.03     1099.94     73.82 o
  -6   4  12     3262.38     3300.46    175.78 o
  -5   4  12     1796.15     1852.69     90.48 o
  -4   4  12      755.84      811.35     55.44 o
  -3   4  12      575.41      474.83     42.95 o
  -2   4  12     1340.27     1438.94     89.51 o
  -1   4  12       40.40       53.95     31.74 o
   0   4  12     8508.15     8673.47    188.68 o
   1   4  12       41.14       70.48     81.97 o
   2   4  12     5812.71     6026.70    150.39 o
   3   4  12     2687.24     2540.75    203.16 o
   4   4  12     7108.25     7225.33    175.50 o
   5   4  12     1165.51     1155.03     79.41 o
   6   4  12     1131.38     1120.80     72.39 o
   7   4  12       55.56       77.87     33.17 o
   8   4  12       52.20       11.89     51.50 o
 -10   5  12      470.32      488.39     56.86 o
  -9   5  12        0.19       10.53     49.55 o
  -8   5  12      595.78      715.33     56.06 o
  -7   5  12     2804.51     2682.10    119.94 o
  -6   5  12     3975.70     3905.89    141.19 o
  -5   5  12     6362.52     6928.80    366.18 o
  -4   5  12      748.49      738.41     52.40 o
  -3   5  12     3031.20     3087.87    203.16 o
  -2   5  12      788.32      863.74     51.75 o
  -1   5  12     3834.20     3746.42    126.11 o
   0   5  12       46.91       33.35     26.81 o
   1   5  12     1356.26     1500.39    118.11 o
   2   5  12      547.68      604.19     48.19 o
   3   5  12      955.63      963.93     61.07 o
   4   5  12      231.41      227.47     40.95 o
   5   5  12     1586.73     1452.29     96.45 o
   6   5  12      112.43      131.55     37.61 o
   7   5  12      855.88      855.36    128.88 o
   8   5  12      197.56      195.57     45.90 o
  -9   6  12      628.06      693.26    111.81 o
  -8   6  12      162.68      135.86     69.51 o
  -7   6  12     1285.57     1283.64     85.08 o
  -6   6  12     3091.28     2924.80    124.73 o
  -5   6  12     2004.42     2013.19    176.55 o
  -4   6  12     2961.25     2803.55    232.84 o
  -3   6  12      124.52      124.32     53.21 o
  -2   6  12     3235.71     3328.19    146.10 o
  -1   6  12      247.17      244.87     43.06 o
   0   6  12     1481.34     1410.69     60.97 o
   1   6  12        3.46       -7.69     51.98 o
   2   6  12       53.67       44.45     40.45 o
   3   6  12       95.64       43.83    100.43 o
   4   6  12      236.05      312.92     45.04 o
   5   6  12       89.76       89.66     51.83 o
   6   6  12     1353.00     1434.04    159.48 o
   7   6  12        2.87      -69.73    123.65 o
  -9   7  12      190.74      248.09     69.67 o
  -8   7  12       40.66       -6.76     59.27 o
  -7   7  12      155.52      116.77     38.79 o
  -6   7  12      323.76      299.02     46.59 o
  -5   7  12       52.37      -17.84     67.67 o
  -4   7  12      328.76      359.42     55.98 o
  -3   7  12      615.67      523.76     53.39 o
  -2   7  12       25.02      -25.56     44.14 o
  -1   7  12     4620.60     4621.88    148.11 o
   0   7  12      728.94      735.64     39.82 o
   1   7  12     1612.01     1652.21     96.77 o
   2   7  12        1.62        7.85     38.42 o
   3   7  12      978.89     1041.93     73.04 o
   4   7  12     1977.70     2106.55    240.68 o
   5   7  12      888.27      857.38     66.76 o
   6   7  12     1311.65     1280.81    157.64 o
  -8   8  12      421.52      381.76     56.43 o
  -7   8  12        6.02      -32.32     56.44 o
  -6   8  12        7.80       -4.96     51.21 o
  -5   8  12       87.47      105.35     42.91 o
  -4   8  12        0.80       10.41     40.45 o
  -3   8  12      297.40      466.48    126.72 o
  -2   8  12     1929.52     2067.41    106.74 o
  -1   8  12      445.14      427.50     51.95 o
   0   8  12     3919.60     3883.86    103.10 o
   1   8  12      875.22      855.57    133.49 o
   2   8  12     1190.39     1399.83    113.96 o
   3   8  12      474.56      449.13     97.50 o
   4   8  12     1122.04     1288.27     84.36 o
   5   8  12     2131.86     2103.06    122.87 o
   6   8  12      511.95      451.66     92.58 o
  -7   9  12      595.72      634.73     99.96 o
  -6   9  12        3.46       23.61     44.19 o
  -5   9  12       60.78       45.58     42.52 o
  -4   9  12       32.42       27.21     44.49 o
  -3   9  12      726.63      827.01     61.18 o
  -2   9  12      122.00      210.51     84.59 o
  -1   9  12     1401.67     1315.99     88.02 o
   0   9  12       35.55      -35.04     35.04 o
   1   9  12      213.59      251.25     41.87 o
   2   9  12       40.81        0.97     51.29 o
   3   9  12       65.37      102.54     41.58 o
   4   9  12       36.74       41.94     73.97 o
  -5  10  12       42.72       78.27     50.91 o
  -4  10  12      519.45      487.47     61.21 o
  -3  10  12       75.16       38.42     60.30 o
  -2  10  12      651.23      716.13    140.10 o
  -1  10  12      670.09      641.14    247.60 o
   0  10  12      125.67      112.85     38.09 o
   1  10  12      172.52      189.95     75.36 o
   2  10  12        0.19      -59.37     59.37 o
   3  10  12        1.24       13.29     44.20 o
 -11   1  13       16.86     -129.65    305.89 o
 -10   1  13        4.61      -78.43     78.43 o
  -9   1  13       84.65      439.27    257.29 o
  -8   1  13      745.83      668.19     57.08 o
  -7   1  13      176.75      174.61     73.51 o
  -6   1  13      213.54      228.67     38.48 o
  -5   1  13        5.18      -27.03     40.86 o
  -4   1  13     1666.37     1548.56     93.04 o
  -3   1  13      160.03      109.05     33.68 o
  -2   1  13     3139.41     3214.11    103.73 o
  -1   1  13     1031.92      932.67     56.05 o
   0   1  13        0.72      -24.68     24.68 o
   1   1  13      153.02      126.25     31.21 o
   2   1  13      201.29      259.38     33.59 o
   3   1  13      359.53      373.06     40.43 o
   4   1  13     1219.85     1218.17     77.21 o
   5   1  13       23.57       65.24     35.87 o
   6   1  13        0.00       -8.71     68.74 o
   7   1  13      943.98      935.06    128.72 o
   8   1  13      408.01      502.42     90.12 o
 -11   2  13      106.18      175.80     46.59 o
 -10   2  13      268.32      272.33     51.88 o
  -9   2  13       62.81       52.68     42.17 o
  -8   2  13       46.08      271.24    199.47 o
  -7   2  13     1526.42     1421.66     90.86 o
  -6   2  13      156.39      203.23     37.06 o
  -5   2  13        1.60       66.59     27.75 o
  -4   2  13      373.67      433.78     45.21 o
  -3   2  13     2799.01     2841.48    103.81 o
  -2   2  13      390.25      455.51     41.11 o
  -1   2  13     1317.32     1363.99     94.58 o
   0   2  13      843.87      823.30     42.80 o
   1   2  13      417.19      482.76    120.42 o
   2   2  13     1020.44     1050.14     72.85 o
   3   2  13        8.88        3.40     46.76 o
   4   2  13     1129.29     1079.77     73.23 o
   5   2  13       10.37       75.30     36.34 o
   6   2  13       61.36       55.41     42.11 o
   7   2  13       87.85      142.54     78.13 o
   8   2  13      315.90      200.81     99.35 o
 -10   3  13      223.28      -42.27    868.15 o
  -9   3  13      134.78      161.07     54.44 o
  -8   3  13       35.99      -77.36     93.04 o
  -7   3  13        0.45       12.04     46.03 o
  -6   3  13      641.11      573.61     54.47 o
  -5   3  13       16.60       23.49     33.99 o
  -4   3  13       18.85       42.94     39.08 o
  -3   3  13     1059.69      878.00     79.97 o
  -2   3  13        8.44       12.82     28.19 o
  -1   3  13     1639.12     1536.90     81.20 o
   0   3  13      373.36      318.68     26.71 o
   1   3  13     4653.49     4685.42    134.07 o
   2   3  13     1034.35     1144.69    194.24 o
   3   3  13      691.73      752.53     57.14 o
   4   3  13     1401.66     1408.12    140.26 o
   5   3  13     1539.43     1505.55    101.35 o
   6   3  13      128.57       92.23     51.83 o
   7   3  13        4.52        5.98     43.22 o
   8   3  13      509.34      497.23     58.18 o
 -10   4  13      314.45      497.21    145.95 o
  -9   4  13       33.51      -53.11     70.44 o
  -8   4  13      536.71      470.83     52.07 o
  -7   4  13       66.50       92.38     36.10 o
  -6   4  13        0.57      -19.59     41.43 o
  -5   4  13      264.42      329.50     78.28 o
  -4   4  13      392.32      298.86    358.49 o
  -3   4  13      442.38      495.80    312.35 o
  -2   4  13       16.60       43.98     31.22 o
  -1   4  13       59.88       96.46     33.68 o
   0   4  13       59.34      314.16    167.32 o
   1   4  13        0.73        7.58     45.98 o
   2   4  13     2116.82     2268.06     99.58 o
   3   4  13     1450.26     1570.20     92.65 o
   4   4  13        0.73       11.18     44.58 o
   5   4  13      691.26      621.33     66.13 o
   6   4  13      250.17      274.40     43.24 o
   7   4  13      460.64      496.34     75.20 o
   8   4  13       34.67      -22.47     48.91 o
 -10   5  13      203.97      279.14     60.29 o
  -9   5  13      578.57      626.41     62.44 o
  -8   5  13        2.74       44.15     48.68 o
  -7   5  13     1855.78     2080.56    107.06 o
  -6   5  13     1002.00     1033.92    159.48 o
  -5   5  13      784.24      825.35     58.72 o
  -4   5  13        2.89      -43.61     49.37 o
  -3   5  13     2425.77     2302.22    101.06 o
  -2   5  13        2.78        0.00     40.57 o
  -1   5  13      361.47      372.25     40.55 o
   0   5  13      212.86      223.28     26.47 o
   1   5  13       17.28       28.40     31.76 o
   2   5  13       91.77       19.91     51.29 o
   3   5  13     1994.12     2034.53    103.31 o
   4   5  13      700.36      760.49     56.01 o
   5   5  13       62.35       92.71     36.91 o
   6   5  13      169.37      138.18     47.21 o
   7   5  13       20.31       83.20     43.46 o
  -9   6  13      531.90      530.67     58.97 o
  -8   6  13      766.34      704.78     63.08 o
  -7   6  13      188.91      196.38     47.16 o
  -6   6  13     1187.82     1139.38     76.76 o
  -5   6  13       72.87       45.40     37.24 o
  -4   6  13     3653.37     3527.70    267.75 o
  -3   6  13      200.01       57.82    221.46 o
  -2   6  13     3589.50     3728.11    129.06 o
  -1   6  13     1798.05     1846.65     95.72 o
   0   6  13      340.48      410.11     37.83 o
   1   6  13     1070.46     1143.89     75.23 o
   2   6  13      625.03      608.18     50.64 o
   3   6  13      903.94      879.22     63.58 o
   4   6  13      694.31      689.10     74.74 o
   5   6  13      258.06      202.86     46.32 o
   6   6  13        0.92       23.70     44.12 o
   7   6  13       57.68      -25.20     65.98 o
  -8   7  13      267.17      300.24     68.44 o
  -7   7  13      403.60      412.26     61.82 o
  -6   7  13      360.82      374.18     67.05 o
  -5   7  13      420.81      451.87     69.82 o
  -4   7  13      160.00      192.04     75.51 o
  -3   7  13     4435.00     4736.02    228.07 o
  -2   7  13      635.18      624.47     51.29 o
  -1   7  13      818.54      861.23     61.00 o
   0   7  13     3185.24     3344.59     91.12 o
   1   7  13      183.53      172.09     53.83 o
   2   7  13     1506.45     1596.34     98.51 o
   3   7  13     1016.29     1068.59     73.69 o
   4   7  13     1210.24     1388.69    139.49 o
   5   7  13      115.67      156.40     44.58 o
   6   7  13       87.56      104.18     51.55 o
  -7   8  13       25.13       38.70     45.86 o
  -6   8  13      180.32      122.77     44.65 o
  -5   8  13      145.76       18.39     60.64 o
  -4   8  13      284.58      340.50     81.20 o
  -3   8  13       14.01      284.56    235.61 o
  -2   8  13     2710.65     3195.99    361.56 o
  -1   8  13     1035.27     1219.90    133.49 o
   0   8  13        6.44       42.82     39.28 o
   1   8  13      621.42      542.44     57.74 o
   2   8  13     1144.15     1216.00     97.97 o
   3   8  13      776.39      797.74     65.26 o
   4   8  13      402.64      385.03     56.75 o
   5   8  13      685.66      734.46     73.98 o
  -6   9  13      287.63      313.44    124.11 o
  -5   9  13       39.21       16.49     52.43 o
  -4   9  13       64.58       85.42     40.73 o
  -3   9  13      784.26      786.86     60.85 o
  -2   9  13      225.83      264.33     58.75 o
  -1   9  13      806.14      994.78    255.14 o
   0   9  13      308.64      519.81    185.31 o
   1   9  13      829.40      850.92     63.37 o
   2   9  13      260.17      287.20     52.55 o
   3   9  13     1431.10     1350.83     90.78 o
   4   9  13      845.50      829.25     67.22 o
  -4  10  13      440.52      785.24    181.94 o
  -3  10  13       72.14       41.85     50.29 o
  -2  10  13     1058.70     1049.22     75.18 o
  -1  10  13      356.18      360.00     50.66 o
   0  10  13      723.31      760.82     47.01 o
   1  10  13      511.41      500.26    119.80 o
   2  10  13     1220.95     1163.39     85.45 o
 -11   0  14        7.03      -23.07     73.20 o
 -10   0  14       29.77      -63.36     81.51 o
  -9   0  14      335.72      293.74     63.98 o
  -8   0  14     4764.62     4596.83    221.46 o
  -7   0  14     3068.42     3106.28    174.40 o
  -6   0  14     3319.28     3566.43    172.55 o
  -5   0  14       44.26       58.13     42.45 o
  -4   0  14     2435.10     2421.91    135.64 o
  -3   0  14     8065.74     7791.39    230.99 o
  -2   0  14       11.33       42.75     47.68 o
  -1   0  14    25360.91    24476.85    396.17 o
   0   0  14      340.38      340.40     36.37 o
   1   0  14     4620.87     4518.70    178.40 o
   2   0  14      449.87      448.46     61.82 o
   3   0  14      521.04      510.90     65.21 o
   4   0  14     4133.98     3531.36    184.24 o
   5   0  14      137.98      185.78     59.36 o
   6   0  14      591.49      441.07     78.74 o
   7   0  14      173.60      197.16     54.44 o
   8   0  14     1290.58     1301.69    124.57 o
 -10   1  14       29.42        0.00     82.12 o
  -9   1  14     1703.78     1760.20    100.80 o
  -8   1  14     2657.10     2806.30    158.56 o
  -7   1  14     2991.39     3014.01    170.71 o
  -6   1  14     1710.60     1687.78     91.78 o
  -5   1  14     1488.94     1459.05    111.65 o
  -4   1  14       71.64      115.45     27.99 o
  -3   1  14      397.36      408.91     39.58 o
  -2   1  14    15781.82    15474.81    228.04 o
  -1   1  14        7.46      -38.62     38.62 o
   0   1  14     6768.10     6672.73    108.35 o
   1   1  14      800.42      775.43     53.80 o
   2   1  14     1812.63     1915.44    188.39 o
   3   1  14      718.42      783.82     82.43 o
   4   1  14     2689.58     2957.38    116.62 o
   5   1  14      530.12      451.22     53.07 o
   6   1  14      788.76      665.33     78.74 o
   7   1  14      395.70      508.84     73.51 o
   8   1  14      856.88      775.03     69.57 o
 -10   2  14      668.13      685.48     90.28 o
  -9   2  14     1109.68     1135.68     79.14 o
  -8   2  14     1409.84     1334.50     90.96 o
  -7   2  14     4282.46     4258.20    139.63 o
  -6   2  14      224.95      260.16     37.90 o
  -5   2  14      738.41      858.12    106.42 o
  -4   2  14       18.16       52.55     56.75 o
  -3   2  14     2614.73     2729.42    103.30 o
  -2   2  14        0.46      -28.21     36.74 o
  -1   2  14     4057.78     3887.00    119.69 o
   0   2  14      736.15      685.04     46.41 o
   1   2  14     1207.96     1185.78     74.88 o
   2   2  14      532.36      448.16     44.46 o
   3   2  14     8552.83     8471.03    229.46 o
   4   2  14     1234.76     1285.75     88.63 o
   5   2  14     4829.87     4541.54    154.74 o
   6   2  14        1.15       74.55     81.05 o
   7   2  14     1620.30     1503.07    102.68 o
   8   2  14     2283.75     2360.49    207.77 o
 -10   3  14        3.63       -8.27     48.99 o
  -9   3  14      270.11      261.38     48.17 o
  -8   3  14     1675.53     1715.38    115.81 o
  -7   3  14      325.12      268.08     53.67 o
  -6   3  14     1210.59     1206.33     78.13 o
  -5   3  14      291.89      320.80     39.69 o
  -4   3  14     2714.06     2872.22    119.96 o
  -3   3  14      113.60      149.83     30.24 o
  -2   3  14     3638.23     3637.64    118.09 o
  -1   3  14        0.55       26.43     32.60 o
   0   3  14     1104.82     1201.78     53.31 o
   1   3  14      121.55      120.84     39.06 o
   2   3  14     5367.57     5456.67    151.26 o
   3   3  14     4599.29     4669.10    273.90 o
   4   3  14     9204.56     8997.17    233.92 o
   5   3  14      561.65      566.57     56.37 o
   6   3  14      988.41      969.94     67.60 o
   7   3  14      273.73      263.24     50.31 o
 -10   4  14      347.83     1152.40    713.13 o
  -9   4  14       15.62        1.27     55.26 o
  -8   4  14      147.96       97.54     57.67 o
  -7   4  14      581.88      592.48     51.24 o
  -6   4  14     1760.98     1688.48     91.89 o
  -5   4  14     1293.27     1352.62     85.74 o
  -4   4  14     2435.09     2370.81    233.46 o
  -3   4  14     7256.91     7136.59    169.64 o
  -2   4  14       98.43       77.14     35.23 o
  -1   4  14     2003.86     1879.64     92.40 o
   0   4  14      257.53      275.54     27.20 o
   1   4  14     1614.58     1716.53     91.98 o
   2   4  14     2530.13     2714.76    112.33 o
   3   4  14     6370.88     6544.79    177.34 o
   4   4  14     2882.68     2554.59    120.68 o
   5   4  14     1207.54     1111.76     77.78 o
   6   4  14       84.00      106.01     45.08 o
   7   4  14      187.58      116.64     52.25 o
  -9   5  14      180.25      473.06    199.31 o
  -8   5  14      409.59      467.64     54.21 o
  -7   5  14      815.31      836.84     65.17 o
  -6   5  14      875.68      760.36    440.15 o
  -5   5  14     2463.96     2812.33    152.72 o
  -4   5  14     4014.43     4101.26    368.64 o
  -3   5  14       47.82       75.07     34.51 o
  -2   5  14     6373.04     6352.89    240.84 o
  -1   5  14       32.83      -13.53     41.02 o
   0   5  14      232.80      288.26     27.77 o
   1   5  14       11.86       37.15     44.75 o
   2   5  14     2596.62     2571.95    157.18 o
   3   5  14     1443.40     1460.61     83.86 o
   4   5  14     1192.79     1304.00     85.22 o
   5   5  14       18.00       80.24     33.68 o
   6   5  14      650.23      543.19     85.20 o
   7   5  14      118.70       77.35     65.41 o
  -9   6  14      557.87      526.13     62.13 o
  -8   6  14      164.24      246.12    134.26 o
  -7   6  14      872.41      896.61     64.50 o
  -6   6  14     1048.65     1031.79     83.66 o
  -5   6  14      565.58      446.14     51.31 o
  -4   6  14       26.66       24.86     45.30 o
  -3   6  14     3186.48     3075.46    123.39 o
  -2   6  14      307.50      315.83     65.67 o
  -1   6  14     2280.13     2439.94    169.63 o
   0   6  14      239.30      284.07     33.88 o
   1   6  14      365.55      347.66     97.20 o
   2   6  14       52.11       76.96     40.68 o
   3   6  14     1562.02     1732.29    100.88 o
   4   6  14      410.91      394.05     76.13 o
   5   6  14      457.47      480.59     55.93 o
   6   6  14       16.54       17.14     56.00 o
  -8   7  14      960.81      945.88     70.11 o
  -7   7  14      388.50      375.96     86.12 o
  -6   7  14       11.09       10.15     46.54 o
  -5   7  14      339.19      327.20     48.17 o
  -4   7  14       63.00       62.90     37.73 o
  -3   7  14       26.20      117.46     46.60 o
  -2   7  14     2464.72     2503.32    120.38 o
  -1   7  14      276.42      410.53    118.57 o
   0   7  14     1824.80     1867.14     78.45 o
   1   7  14      181.21      173.92     44.97 o
   2   7  14     1172.93     1200.19    100.89 o
   3   7  14      155.33      214.50     44.29 o
   4   7  14      505.96      539.90     56.44 o
   5   7  14      990.73     1036.72    159.48 o
  -7   8  14      408.27      422.89     53.30 o
  -6   8  14      243.71      211.04    127.65 o
  -5   8  14       35.81       41.52     78.74 o
  -4   8  14       28.04      -56.98     56.98 o
  -3   8  14      370.54      281.21     52.60 o
  -2   8  14       73.08        2.00     54.52 o
  -1   8  14     2821.20     2854.25    133.72 o
   0   8  14      491.44      528.14     58.38 o
   1   8  14     1271.56     1254.19     80.25 o
   2   8  14        6.77      -15.44     54.16 o
   3   8  14      627.37      770.99     66.11 o
   4   8  14      197.54      141.09     59.57 o
  -5   9  14       52.09       84.98     44.34 o
  -4   9  14      131.64      153.12     47.09 o
  -3   9  14       38.72       44.19     48.55 o
  -2   9  14      658.25      584.95     63.93 o
  -1   9  14       13.58       19.37     69.05 o
   0   9  14      824.03      802.75     44.45 o
   1   9  14        8.32        1.34     50.85 o
   2   9  14       46.24       66.45     47.96 o
   3   9  14        0.19       -0.73     79.66 o
  -2  10  14        3.76      -55.02     55.02 o
  -1  10  14      358.38      414.63     50.37 o
   0  10  14      308.71      347.76     40.78 o
 -10   1  15      115.42      161.79     46.60 o
  -9   1  15       16.09       70.55     47.83 o
  -8   1  15       20.95       32.61     48.72 o
  -7   1  15       16.12       16.34     84.59 o
  -6   1  15       37.68       96.98    120.42 o
  -5   1  15      387.71      429.74    117.50 o
  -4   1  15       61.17       54.30     31.05 o
  -3   1  15      237.81      265.72     39.25 o
  -2   1  15      596.26      705.09     60.90 o
  -1   1  15      381.32      455.39     40.67 o
   0   1  15        0.86       12.09     23.35 o
   1   1  15       35.31        9.40     40.68 o
   2   1  15      869.25      790.65     57.69 o
   3   1  15        0.69      -43.81     43.81 o
   4   1  15       37.11        8.32     45.33 o
   5   1  15      106.56      149.44     82.28 o
   6   1  15        1.55      -30.45     58.44 o
   7   1  15       94.22      153.68     38.62 o
 -10   2  15        5.41        3.44     45.06 o
  -9   2  15      150.82      155.10     46.95 o
  -8   2  15        1.55       -6.43     49.14 o
  -7   2  15        0.07       21.24     43.83 o
  -6   2  15      694.69      733.58     84.74 o
  -5   2  15      837.12      858.80     77.97 o
  -4   2  15      341.84      255.09     55.06 o
  -3   2  15        1.85       52.82     41.47 o
  -2   2  15     2708.76     2762.45    180.09 o
  -1   2  15      260.80      384.18     99.66 o
   0   2  15      361.51      397.22     34.58 o
   1   2  15     1337.67     1437.12     82.14 o
   2   2  15     1023.64      975.17    158.10 o
   3   2  15      147.04      156.90     38.14 o
   4   2  15       52.34       26.41     37.04 o
   5   2  15      714.33      714.35     59.11 o
   6   2  15       67.06      -20.61     78.74 o
   7   2  15        2.82      -50.62     50.62 o
 -10   3  15      165.41      219.72     49.42 o
  -9   3  15        9.44      -23.18     45.59 o
  -8   3  15       91.02      148.06     93.81 o
  -7   3  15        5.97      -63.98     63.98 o
  -6   3  15       59.39      -11.92     44.19 o
  -5   3  15      633.12      623.76     51.18 o
  -4   3  15     1796.05     1736.66     93.63 o
  -3   3  15       95.68        8.62     41.78 o
  -2   3  15      185.47      163.76     37.62 o
  -1   3  15     1188.70     1149.94    100.73 o
   0   3  15      563.30      583.20     32.62 o
   1   3  15      189.96      174.69     35.44 o
   2   3  15     2212.94     1983.09    104.63 o
   3   3  15      934.90      897.64     65.24 o
   4   3  15      334.44      336.73     49.36 o
   5   3  15        2.59      -26.39     49.45 o
   6   3  15       39.52      -42.40     52.95 o
   7   3  15      239.27      255.63     65.67 o
  -9   4  15      521.39      702.82    124.57 o
  -8   4  15      385.14      400.46     52.76 o
  -7   4  15      143.85      216.31     41.93 o
  -6   4  15      173.77      233.16     41.75 o
  -5   4  15      548.27      546.27     49.38 o
  -4   4  15        0.10       47.98     40.29 o
  -3   4  15      399.30      435.21     46.73 o
  -2   4  15      113.08       78.24     43.30 o
  -1   4  15      135.07       22.60     51.65 o
   0   4  15       95.41      110.82     24.63 o
   1   4  15     1904.20     1868.11     97.86 o
   2   4  15      154.49      189.82     42.91 o
   3   4  15      445.73      475.62     98.73 o
   4   4  15      924.20      873.48     66.59 o
   5   4  15        1.20      -44.02     54.90 o
   6   4  15      407.65      417.48     54.53 o
   7   4  15        2.96       58.87     51.53 o
  -9   5  15      145.99      216.90    111.81 o
  -8   5  15      505.53      527.74     57.42 o
  -7   5  15      806.63      842.15    115.81 o
  -6   5  15      202.87      251.60     62.13 o
  -5   5  15      260.15      216.09     47.46 o
  -4   5  15     2308.35     2351.09    164.86 o
  -3   5  15        1.13       36.84     47.68 o
  -2   5  15      193.89      226.58    121.34 o
  -1   5  15        0.68      -46.40     46.40 o
   0   5  15      144.68      124.26     46.26 o
   1   5  15       48.33       18.81     41.97 o
   2   5  15      767.11      851.73     64.58 o
   3   5  15      639.81      646.36     70.44 o
   4   5  15       41.78      125.49     37.41 o
   5   5  15      453.33      399.74     60.57 o
   6   5  15      465.04      485.25     82.43 o
  -8   6  15      107.93      100.58     60.29 o
  -7   6  15      236.74      230.58     69.21 o
  -6   6  15      261.11      283.42     47.81 o
  -5   6  15     1391.52     1317.15     85.93 o
  -4   6  15       29.42       -4.31     41.00 o
  -3   6  15     4454.58     4343.69    147.67 o
  -2   6  15      261.80      222.30     45.54 o
  -1   6  15      419.10      456.27     49.58 o
   0   6  15      646.38      637.80     37.58 o
   1   6  15      110.63       89.39     69.67 o
   2   6  15     1453.11     1455.48    138.72 o
   3   6  15       54.01      -87.66     87.66 o
   4   6  15      273.87      278.55     49.99 o
   5   6  15       20.50       99.37     29.84 o
  -7   7  15       18.85       45.11     42.85 o
  -6   7  15      525.28      612.85     69.21 o
  -5   7  15        0.12       15.37     52.06 o
  -4   7  15     2174.53     2100.16    204.54 o
  -3   7  15       22.22       -8.93     43.29 o
  -2   7  15     1911.03     2060.05    107.93 o
  -1   7  15     1316.58     1266.55     84.49 o
   0   7  15       85.49      102.75     38.85 o
   1   7  15     3059.38     2910.61    129.07 o
   2   7  15       76.99       79.96     41.31 o
   3   7  15     1175.72     1013.82    120.11 o
   4   7  15      261.01      199.03     79.82 o
  -6   8  15      225.86      227.32     65.52 o
  -5   8  15      503.08      473.86     54.68 o
  -4   8  15        3.39      -40.86     49.08 o
  -3   8  15      333.24      325.12     44.91 o
  -2   8  15       40.38      -15.23     50.46 o
  -1   8  15      107.70      121.48     41.73 o
   0   8  15      615.07      626.89     41.48 o
   1   8  15     1289.36     1399.70    114.73 o
   2   8  15      729.04      759.93     61.92 o
   3   8  15      648.76      769.71     63.73 o
  -4   9  15      239.00      307.28     47.96 o
  -3   9  15       14.77       64.85     33.34 o
  -2   9  15        8.30       37.34     64.90 o
  -1   9  15       99.70       76.09     44.90 o
   0   9  15      665.29      765.39     46.22 o
   1   9  15      260.38      339.59     52.14 o
   2   9  15     2867.76     3073.06    214.39 o
 -10   0  16      169.18       23.07     94.43 o
  -9   0  16      918.00      709.29     95.35 o
  -8   0  16      608.64      538.27     85.20 o
  -7   0  16     2844.41     3213.01    184.24 o
  -6   0  16     1430.26     1404.73    127.34 o
  -5   0  16     2592.96     2906.66    160.87 o
  -4   0  16     3314.87     3499.37    175.63 o
  -3   0  16      158.79      195.01     57.83 o
  -2   0  16     9316.30     9552.61    278.36 o
  -1   0  16      156.20      191.62     47.06 o
   0   0  16     5915.19     6133.67    159.61 o
   1   0  16     2407.17     2342.86    150.10 o
   2   0  16     5490.70     5346.10    228.23 o
   3   0  16     2381.75     2178.30    155.33 o
   4   0  16       98.82       99.35     54.13 o
   5   0  16      578.27      464.14     79.97 o
   6   0  16       17.66        0.00     52.29 o
   7   0  16     1627.87     1513.92    133.49 o
 -10   1  16      246.20      304.61     49.62 o
  -9   1  16      771.35      692.76     63.67 o
  -8   1  16     1747.80     1624.57    104.81 o
  -7   1  16     1041.19     1050.42     67.19 o
  -6   1  16     1628.91     1680.98     94.78 o
  -5   1  16     1278.00     1285.33    121.50 o
  -4   1  16      368.17      412.20     43.99 o
  -3   1  16     4628.91     4738.09    212.08 o
  -2   1  16      419.25      353.34     43.27 o
  -1   1  16     3053.17     2987.59    135.18 o
   0   1  16      323.06      313.62     27.08 o
   1   1  16     5402.66     4878.99    150.44 o
   2   1  16     2082.76     2086.29    110.42 o
   3   1  16     4170.06     4122.93    143.76 o
   4   1  16      103.72      101.55     33.15 o
   5   1  16      470.62      475.87     51.48 o
   6   1  16      147.13      229.09     71.21 o
   7   1  16      601.93      593.68    151.18 o
 -10   2  16      306.38      253.86     54.98 o
  -9   2  16     1104.76     1058.48     85.66 o
  -8   2  16     1515.85     1583.29    100.51 o
  -7   2  16      337.98      306.28     66.75 o
  -6   2  16      508.34      455.86     67.67 o
  -5   2  16       40.85       56.51     37.10 o
  -4   2  16     2890.67     2877.62    117.90 o
  -3   2  16        1.88      135.10     30.42 o
  -2   2  16      830.14      794.62     53.39 o
  -1   2  16     1239.77     1326.83    194.55 o
   0   2  16      696.91      780.83     37.18 o
   1   2  16       96.78       45.93     55.83 o
   2   2  16     5642.10     5554.60    304.81 o
   3   2  16      616.50      668.64    119.19 o
   4   2  16     5180.97     5090.39    163.23 o
   5   2  16       24.32      -24.59     54.23 o
   6   2  16     1888.65     1721.23    113.67 o
   7   2  16     2658.26     2680.31    139.62 o
  -9   3  16      611.30      616.72     67.71 o
  -8   3  16      420.69      443.75     49.67 o
  -7   3  16      288.12      274.87     43.49 o
  -6   3  16      139.84      106.63     52.90 o
  -5   3  16     1589.71     1656.99     95.69 o
  -4   3  16       54.54      104.76     32.83 o
  -3   3  16     6798.20     7147.32    345.88 o
  -2   3  16      134.95      364.63    174.55 o
  -1   3  16      143.67      165.47     36.16 o
   0   3  16      226.76      270.09     28.71 o
   1   3  16     1616.40     1509.09    152.72 o
   2   3  16     1196.26     1161.61     73.40 o
   3   3  16     4599.83     4807.91    158.99 o
   4   3  16      761.55      714.12     84.43 o
   5   3  16     2072.41     2015.72    234.22 o
   6   3  16      153.65      109.56     48.16 o
  -9   4  16      675.30      703.67     59.33 o
  -8   4  16      172.86      548.37    241.45 o
  -7   4  16      437.75      447.20    109.96 o
  -6   4  16       17.16       28.99     47.52 o
  -5   4  16     1040.49     1039.43     72.30 o
  -4   4  16     7709.84     7782.56    531.97 o
  -3   4  16      696.01      765.66     65.67 o
  -2   4  16     5897.31     6032.90    165.91 o
  -1   4  16      193.20      248.41     41.74 o
   0   4  16      318.55      282.53     30.05 o
   1   4  16      204.55      266.63     39.13 o
   2   4  16     2994.28     2885.40    122.87 o
   3   4  16     2724.38     2680.07    128.92 o
   4   4  16     1064.09     1029.25    141.49 o
   5   4  16       49.01      -18.32     50.68 o
   6   4  16      597.02      462.00     59.10 o
  -8   5  16      237.79      132.25     55.98 o
  -7   5  16        1.97       34.81     45.28 o
  -6   5  16      394.19      421.12     51.31 o
  -5   5  16      647.01      595.24     86.58 o
  -4   5  16      796.11      788.04     58.83 o
  -3   5  16     6998.76     6966.94    185.36 o
  -2   5  16      187.62      205.89     39.70 o
  -1   5  16     1101.49     1277.95     85.43 o
   0   5  16      122.68      106.45     28.22 o
   1   5  16     1147.04     1049.91     67.22 o
   2   5  16      929.38     1071.93     72.10 o
   3   5  16     2137.56     2003.05    111.82 o
   4   5  16      770.90      745.51     59.16 o
   5   5  16      436.36      381.81     53.30 o
  -8   6  16      760.42      795.13     83.97 o
  -7   6  16      133.47      150.99     42.17 o
  -6   6  16       18.53      -49.95     49.95 o
  -5   6  16      134.71       82.07     48.74 o
  -4   6  16     1210.31     1197.93     76.11 o
  -3   6  16       13.98      -53.25     55.98 o
  -2   6  16     1845.21     1943.54    108.28 o
  -1   6  16      226.98      291.44     41.38 o
   0   6  16      283.33      237.94     32.54 o
   1   6  16        6.09       -5.49     45.98 o
   2   6  16     2543.28     2506.90    124.56 o
   3   6  16       99.79      113.25     92.89 o
   4   6  16     1000.27      981.43    113.50 o
   5   6  16      213.57      238.18     48.23 o
  -7   7  16      526.39      528.42     62.20 o
  -6   7  16      292.07      340.79     71.82 o
  -5   7  16      293.76      263.46     47.52 o
  -4   7  16       30.25       34.11     39.35 o
  -3   7  16      839.94      864.85     63.60 o
  -2   7  16        9.93       -6.51     50.36 o
  -1   7  16      967.89     1014.44    137.03 o
   0   7  16        3.96       -9.03     42.40 o
   1   7  16     1024.83      959.26     99.35 o
   2   7  16        0.18       -3.78     46.39 o
   3   7  16     1322.64     1371.20    126.42 o
   4   7  16        0.52      -65.05     65.05 o
  -5   8  16       28.21       46.09     50.36 o
  -4   8  16      274.57      268.26     61.98 o
  -3   8  16       11.32      -10.77     51.80 o
  -2   8  16      559.81      508.78     60.19 o
  -1   8  16        7.86      -26.13     47.04 o
   0   8  16     1034.16     1065.59     87.06 o
   1   8  16       99.33       91.87    115.81 o
   2   8  16      806.20      740.20     65.78 o
  -3   9  16       19.37       25.26     57.53 o
  -2   9  16       19.34       24.33     54.07 o
  -1   9  16      428.02      431.54    102.73 o
   0   9  16      105.58      119.28     35.33 o
  -9   1  17        7.40      -61.44     61.44 o
  -8   1  17      235.39      241.70     46.76 o
  -7   1  17       12.41       66.69     37.54 o
  -6   1  17      113.61       76.15     39.59 o
  -5   1  17      128.73      178.95     85.35 o
  -4   1  17      870.45      971.43    101.35 o
  -3   1  17        1.32       -7.09     58.90 o
  -2   1  17      414.97      345.77     54.13 o
  -1   1  17        4.01       -6.53     75.51 o
   0   1  17      144.45      135.15     36.49 o
   1   1  17      404.35      349.55     66.75 o
   2   1  17     1057.43     1057.93    137.80 o
   3   1  17      263.80      150.83     47.52 o
   4   1  17       23.77        9.48     50.47 o
   5   1  17       82.45      -10.96     56.13 o
   6   1  17       45.07       31.51     49.38 o
  -9   2  17       77.86       87.27     46.55 o
  -8   2  17       29.16       39.55     84.12 o
  -7   2  17        0.40       47.43     56.29 o
  -6   2  17      174.61      137.18     63.36 o
  -5   2  17     1670.37     1761.49     94.93 o
  -4   2  17      557.37      731.79    122.57 o
  -3   2  17        7.06        8.01     38.50 o
  -2   2  17      141.95      134.94     39.50 o
  -1   2  17      718.80      688.42     52.98 o
   0   2  17        5.67       -9.74     29.82 o
   1   2  17      518.37      440.15     49.04 o
   2   2  17      375.79      323.11     48.36 o
   3   2  17      122.74      171.97     38.60 o
   4   2  17       14.27      -11.27     46.98 o
   5   2  17       27.56       72.46     41.69 o
   6   2  17       80.70      127.40     39.85 o
  -9   3  17      286.11      222.42    101.81 o
  -8   3  17      146.86      108.61     97.97 o
  -7   3  17      179.17      201.95     43.37 o
  -6   3  17      196.79      175.51     44.91 o
  -5   3  17     1233.39     1286.79    107.19 o
  -4   3  17       28.95      -31.48     68.90 o
  -3   3  17       40.94       -7.93     47.78 o
  -2   3  17      959.67      910.99     84.43 o
  -1   3  17       73.46       82.65     38.57 o
   0   3  17       69.39       47.57     26.02 o
   1   3  17       56.08       57.33     32.83 o
   2   3  17      128.55      143.67     37.17 o
   3   3  17      133.05      111.34     39.44 o
   4   3  17        0.71       -2.66     49.50 o
   5   3  17       21.07       17.49     42.18 o
   6   3  17       46.30       19.68     52.02 o
  -8   4  17      330.23      410.65     52.20 o
  -7   4  17      300.19      285.20     49.93 o
  -6   4  17      119.84       97.50     64.59 o
  -5   4  17      102.03      103.29     50.78 o
  -4   4  17      632.11      588.19     58.18 o
  -3   4  17      542.36      491.06     52.06 o
  -2   4  17       10.32       12.46     43.08 o
  -1   4  17        1.63      -10.76     37.55 o
   0   4  17      553.07      519.58     47.99 o
   1   4  17        5.41       13.61     38.35 o
   2   4  17      377.40      425.11    113.65 o
   3   4  17      187.04      161.09     39.22 o
   4   4  17      122.07       35.03     49.52 o
   5   4  17      719.31      639.20     67.62 o
  -8   5  17       24.63        8.80     87.20 o
  -7   5  17       32.61        3.67     52.18 o
  -6   5  17       94.84       -1.40     55.62 o
  -5   5  17      177.52      191.41     47.06 o
  -4   5  17      262.64      233.23     47.95 o
  -3   5  17      619.90      656.56     54.80 o
  -2   5  17        1.34       77.33     35.68 o
  -1   5  17     1318.31     1515.89    137.18 o
   0   5  17      122.11       99.55     46.53 o
   1   5  17     1372.24     1389.00     94.72 o
   2   5  17      273.44      254.24     54.13 o
   3   5  17       42.02       54.70     37.94 o
   4   5  17      536.76      474.12     60.74 o
   5   5  17      443.35      614.89     58.48 o
  -7   6  17      100.46      128.43    136.57 o
  -6   6  17      372.86      302.50     49.80 o
  -5   6  17       42.79      -13.12     52.10 o
  -4   6  17     1024.31     1038.17     73.17 o
  -3   6  17      238.50      262.91     45.52 o
  -2   6  17     1364.59     1281.79     81.39 o
  -1   6  17       52.19       11.93     48.70 o
   0   6  17     1942.26     1889.72     79.29 o
   1   6  17      818.79      798.25     64.86 o
   2   6  17      151.84      233.28     44.45 o
   3   6  17      349.75      380.12     51.98 o
   4   6  17      257.48      216.75     48.26 o
  -6   7  17       23.48       18.89     41.96 o
  -5   7  17     1505.22     1718.48    121.19 o
  -4   7  17      298.63      313.94     70.74 o
  -3   7  17      374.43      373.49     54.21 o
  -2   7  17      422.69      547.14     53.87 o
  -1   7  17     1231.55     1294.43     82.21 o
   0   7  17     1161.28     1187.33     59.05 o
   1   7  17      250.50      248.75     46.59 o
   2   7  17     1088.44     1012.97     96.27 o
   3   7  17      822.86      776.84     65.19 o
  -4   8  17      288.60      307.20     48.33 o
  -3   8  17       80.95      121.44    126.26 o
  -2   8  17        0.38      -61.67    106.12 o
  -1   8  17       74.20       58.00     38.35 o
   0   8  17     1677.02     1654.03     75.68 o
   1   8  17      530.05      618.00    140.87 o
  -9   0  18      193.50      261.45     63.67 o
  -8   0  18      639.52      764.04     88.58 o
  -7   0  18      250.70      403.55     66.13 o
  -6   0  18     2174.54     2351.47    167.94 o
  -5   0  18     5492.97     5667.83    239.91 o
  -4   0  18      487.59      444.15     69.21 o
  -3   0  18     3000.61     2846.99    170.09 o
  -2   0  18      869.30      882.46     87.66 o
  -1   0  18     2163.39     2140.16    152.25 o
   0   0  18      504.76      547.04     47.74 o
   1   0  18     9288.91     9030.03    303.58 o
   2   0  18     3973.17     3741.13    203.00 o
   3   0  18     1970.94     2138.01    164.86 o
   4   0  18      866.59      924.90     89.51 o
   5   0  18      101.27      135.34     58.13 o
  -9   1  18      304.78      321.38     53.06 o
  -8   1  18       62.56       16.13     59.59 o
  -7   1  18     1025.82      993.21     68.37 o
  -6   1  18     1274.07     1063.18     77.10 o
  -5   1  18      682.87      619.75     57.07 o
  -4   1  18     3957.62     3669.13    219.00 o
  -3   1  18      389.85      394.36     46.67 o
  -2   1  18      399.61      353.62     47.85 o
  -1   1  18      809.71      798.33     55.72 o
   0   1  18     4277.95     4518.02    106.22 o
   1   1  18     1858.86     1805.00    106.38 o
   2   1  18     5533.84     5289.34    167.63 o
   3   1  18       33.50      -59.37     59.37 o
   4   1  18      656.17      724.05     60.44 o
   5   1  18        6.08      -23.98     49.14 o
  -8   2  18      586.95      592.47     61.11 o
  -7   2  18       97.90       27.73     49.62 o
  -6   2  18      418.11      438.30     48.28 o
  -5   2  18     1877.39     2040.38    108.30 o
  -4   2  18        9.44      -17.90     51.65 o
  -3   2  18     1315.12     1204.65    132.57 o
  -2   2  18      977.25      924.76     91.81 o
  -1   2  18      201.29      238.65     37.58 o
   0   2  18      107.56      109.84     25.68 o
   1   2  18     3677.78     3683.92    204.24 o
   2   2  18      251.31      238.16     43.60 o
   3   2  18     1984.04     2036.70    269.29 o
   4   2  18       20.82      -36.58     50.66 o
   5   2  18     1636.60     1482.17     96.58 o
  -8   3  18      297.22      322.65     50.54 o
  -7   3  18      592.32      627.55     59.78 o
  -6   3  18      292.06      394.75     44.85 o
  -5   3  18        1.68       10.87     41.86 o
  -4   3  18     4778.07     4788.48    349.57 o
  -3   3  18        3.06      175.69    137.34 o
  -2   3  18     1386.73     1433.32     90.25 o
  -1   3  18      252.78      211.02     72.13 o
   0   3  18     1238.42     1240.81     56.78 o
   1   3  18       31.70       47.68     65.52 o
   2   3  18     1159.39     1132.52     99.66 o
   3   3  18       24.03      109.17     35.75 o
   4   3  18     1400.66     1564.20    103.07 o
   5   3  18      350.70      322.42     55.34 o
  -8   4  18      950.99      827.56     77.27 o
  -7   4  18        4.85      -11.81     65.21 o
  -6   4  18      120.01      138.81    152.72 o
  -5   4  18     1314.74     1186.35    118.73 o
  -4   4  18       69.08       82.09     68.90 o
  -3   4  18     5414.69     5180.02    322.96 o
  -2   4  18       97.33       61.07     42.22 o
  -1   4  18     1644.68     1710.29    176.25 o
   0   4  18        5.70      -32.77     32.77 o
   1   4  18     1073.84      898.00     86.43 o
   2   4  18      212.85      173.91     44.56 o
   3   4  18      426.27      384.71     74.44 o
   4   4  18      201.06      220.19     41.21 o
  -7   5  18       76.35       33.03     97.50 o
  -6   5  18        0.34      -45.97     45.97 o
  -5   5  18      176.29      191.73     85.97 o
  -4   5  18     1391.31     1313.20    103.04 o
  -3   5  18      761.10      604.15    374.33 o
  -2   5  18     2521.83     2233.94    121.85 o
  -1   5  18      192.38      225.32     42.19 o
   0   5  18     1208.66     1179.24     57.06 o
   1   5  18      160.96      212.19     44.03 o
   2   5  18     1520.32     1518.04    101.17 o
   3   5  18      324.21      257.11     81.36 o
   4   5  18      502.06      435.66     56.11 o
  -6   6  18       17.41      -70.88     70.88 o
  -5   6  18      469.17      516.78     62.44 o
  -4   6  18      802.43      742.14     62.18 o
  -3   6  18      780.57      937.76     66.57 o
  -2   6  18      566.57      571.37     55.83 o
  -1   6  18     1268.64     1160.09    123.19 o
   0   6  18        1.44       16.33     48.79 o
   1   6  18     1903.54     1904.71    113.30 o
   2   6  18       92.52       55.86    103.50 o
   3   6  18     1956.40     1820.40    114.52 o
  -5   7  18      103.15       84.91     44.53 o
  -4   7  18      982.48     1052.70     79.35 o
  -3   7  18      115.08      133.02     61.52 o
  -2   7  18      301.44      239.63     50.01 o
  -1   7  18       68.20       22.16    108.73 o
   0   7  18      578.17      507.82     43.12 o
   1   7  18      368.91      382.14     70.28 o
  -8   1  19       49.25       93.35     48.11 o
  -7   1  19       13.03       16.46     65.98 o
  -6   1  19       67.74        9.38     47.74 o
  -5   1  19      572.92      549.57     70.74 o
  -4   1  19       77.88       47.68     57.41 o
  -3   1  19      663.31      673.35     57.62 o
  -2   1  19      540.42      595.81     51.72 o
  -1   1  19       46.24      -50.05     50.05 o
   0   1  19      121.30       96.35     33.08 o
   1   1  19      797.34      850.47    105.81 o
   2   1  19       69.70       45.87     51.02 o
   3   1  19      987.34     1027.37     74.49 o
   4   1  19        0.92      -49.59     79.20 o
  -8   2  19      100.69       77.67     42.63 o
  -7   2  19       21.27       84.89     46.17 o
  -6   2  19       32.56      -42.48     55.08 o
  -5   2  19      170.67       89.23     48.50 o
  -4   2  19      758.22      884.00     67.75 o
  -3   2  19      277.89      349.57     37.07 o
  -2   2  19        0.07      -15.52     40.94 o
  -1   2  19       82.67      105.43     49.98 o
   0   2  19      266.95      220.00     39.89 o
   1   2  19      120.05      -67.59     67.59 o
   2   2  19      418.51      400.16     56.39 o
   3   2  19       71.08       32.60     49.59 o
   4   2  19      251.91      239.67     55.43 o
  -7   3  19       38.63      -26.02     58.39 o
  -6   3  19      466.46      493.67     57.27 o
  -5   3  19       13.68       39.08     41.95 o
  -4   3  19      222.94      199.07     45.92 o
  -3   3  19       94.25       -0.23     64.11 o
  -2   3  19       28.11       33.95     50.31 o
  -1   3  19      122.94      133.03     36.69 o
   0   3  19      203.35      151.83     31.48 o
   1   3  19       35.87      -16.00     53.81 o
   2   3  19        7.65       -5.49     46.65 o
   3   3  19       95.83       59.51     60.13 o
   4   3  19      498.02      507.84     61.57 o
  -7   4  19      535.67      430.10     64.46 o
  -6   4  19       28.18       11.32     52.92 o
  -5   4  19      141.96      148.86     44.36 o
  -4   4  19      477.78      550.81     64.90 o
  -3   4  19       28.83      -60.75     60.75 o
  -2   4  19      174.55      153.57     96.27 o
  -1   4  19      324.25      284.35     48.82 o
   0   4  19      175.06      183.63     33.00 o
   1   4  19       58.54       42.45     56.87 o
   2   4  19       68.59       82.89     42.84 o
   3   4  19      128.15      126.26     57.36 o
  -6   5  19      236.76      302.13     89.97 o
  -5   5  19       51.04      354.17    249.76 o
  -4   5  19        0.30      145.86    125.19 o
  -3   5  19      239.87      266.26     47.73 o
  -2   5  19      878.05      831.19     64.87 o
  -1   5  19       77.41       25.43     60.15 o
   0   5  19     2023.66     1976.95     85.47 o
   1   5  19      218.72      162.84     45.27 o
   2   5  19       53.89        8.64     50.52 o
  -5   6  19      215.13      313.42    119.03 o
  -4   6  19      266.31      373.21     88.74 o
  -3   6  19       26.54      -16.53     55.55 o
  -2   6  19      175.28      135.84     76.43 o
  -1   6  19     2722.42     2916.30    255.60 o
   0   6  19      295.69      168.36     74.24 o
   1   6  19      485.94      425.51     66.59 o
  -2   7  19      402.85      391.24     57.63 o
  -1   7  19      207.23      277.36     49.62 o
  -7   0  20      228.88      538.58     88.58 o
  -6   0  20     2709.27     2783.32    189.16 o
  -5   0  20      433.08      505.97     74.13 o
  -4   0  20     1852.27     1859.34    165.48 o
  -3   0  20      814.70      708.06     93.20 o
  -2   0  20       74.17      118.11     48.60 o
  -1   0  20        4.61      -59.36     76.59 o
   0   0  20     4789.35     4788.13    343.42 o
   1   0  20      413.22      451.84     75.36 o
   2   0  20     3933.91     3505.22    217.46 o
   3   0  20        6.57      -45.52     70.13 o
  -7   1  20      321.53      396.78    150.72 o
  -6   1  20      654.86      506.27     61.76 o
  -5   1  20     2929.24     3075.62    144.25 o
  -4   1  20      633.47      587.50    112.73 o
  -3   1  20      188.38      335.20     50.91 o
  -2   1  20      575.38      649.02     57.22 o
  -1   1  20     1529.91     1528.95    129.34 o
   0   1  20      154.45      166.61     41.02 o
   1   1  20     4361.58     4086.44    161.30 o
   2   1  20       71.95        3.34     54.44 o
   3   1  20     1509.04     1409.73    107.96 o
  -7   2  20      756.81      734.75     65.15 o
  -6   2  20     1106.56     1250.48    136.72 o
  -5   2  20      507.32      426.52     58.03 o
  -4   2  20     1719.91     1570.91    100.34 o
  -3   2  20      428.21      402.82     49.34 o
  -2   2  20      575.32      688.23     60.02 o
  -1   2  20        1.48      -48.36     48.36 o
   0   2  20     3368.48     3357.68    102.76 o
   1   2  20      182.90      223.37     44.49 o
   2   2  20      838.44      907.06    225.77 o
   3   2  20       79.84       70.95     42.91 o
  -6   3  20      460.39      493.38     61.06 o
  -5   3  20     1655.44     1568.07    197.31 o
  -4   3  20       14.75       21.95     43.20 o
  -3   3  20     1595.24     1518.30    100.68 o
  -2   3  20        2.23      -11.00     56.75 o
  -1   3  20     2123.21     2151.14    122.55 o
   0   3  20      494.61      476.14     38.57 o
   1   3  20     1058.91     1026.83    111.65 o
   2   3  20      211.89      213.82     67.98 o
   3   3  20      142.83      139.27     67.51 o
  -6   4  20      608.21      673.16     62.01 o
  -5   4  20       15.42        8.90     50.55 o
  -4   4  20      476.88      539.31     59.37 o
  -3   4  20       61.02       33.03     57.32 o
  -2   4  20     1656.79     1659.37    110.03 o
  -1   4  20      118.18       93.29     41.65 o
   0   4  20     1625.37     1622.17     75.33 o
   1   4  20        0.63       16.58     48.28 o
   2   4  20      290.34      281.18     49.58 o
  -5   5  20       99.91       95.84     44.69 o
  -4   5  20      573.04      594.09     61.85 o
  -3   5  20      220.26      225.80     47.52 o
  -2   5  20      446.48      358.65     60.00 o
  -1   5  20     2633.04     2667.87    139.52 o
   0   5  20       13.38      -36.01     36.01 o
   1   5  20     1770.34     1707.33    114.64 o
  -2   6  20      987.61      959.32     74.63 o
  -1   6  20       57.57       69.56     55.87 o
  -6   1  21       41.92      205.76    131.49 o
  -5   1  21        1.25      -38.72     51.87 o
  -4   1  21      600.94      583.41     57.05 o
  -3   1  21      417.23      362.14     73.51 o
  -2   1  21      396.83      513.82     50.31 o
  -1   1  21      393.95      412.18     51.06 o
   0   1  21       27.13        4.82     36.98 o
   1   1  21        0.25        0.90     56.13 o
   2   1  21      555.60      495.06     62.42 o
  -6   2  21        1.42       70.13     50.57 o
  -5   2  21       69.55       83.95     61.98 o
  -4   2  21       51.00       42.33     60.45 o
  -3   2  21      703.35      249.09    340.65 o
  -2   2  21      466.03     1316.34    811.10 o
  -1   2  21       25.36       16.34     45.34 o
   0   2  21       57.27       80.30     34.88 o
   1   2  21       49.07       -7.83     58.24 o
   2   2  21       14.53      -33.51     70.90 o
  -5   3  21       74.91       44.76     78.43 o
  -4   3  21       27.24       87.20     41.25 o
  -3   3  21      171.92      170.79     63.21 o
  -2   3  21        2.75       11.23     45.44 o
  -1   3  21       16.77       25.28     42.16 o
   0   3  21       90.59       77.25     36.81 o
   1   3  21      304.64      262.96     50.35 o
  -4   4  21      111.26       41.80     46.76 o
  -3   4  21      156.63      240.70     82.43 o
  -2   4  21      641.47      776.07     66.17 o
  -1   4  21      588.42      589.48     63.61 o
   0   4  21        0.57      -47.70     48.08 o
  -5   0  22     1261.98     1297.39    128.88 o
  -4   0  22      361.36      296.51     75.97 o
  -3   0  22      151.90      -79.36     87.05 o
  -2   0  22       56.42       67.67     51.37 o
  -1   0  22      716.44      673.61     85.82 o
   0   0  22      384.60      335.00     49.54 o
  -4   1  22      855.74      952.16     83.05 o
  -3   1  22      451.34     1002.68    497.05 o
  -2   1  22      941.16      911.56     71.44 o
  -1   1  22        9.29      -56.04    108.27 o
   0   1  22     1275.30     1306.54    111.86 o
  -4   2  22      967.42      721.26    545.19 o
  -3   2  22     1431.71     1388.27     93.79 o
  -2   2  22        8.43       58.55    114.88 o
  -1   2  22     2928.74     3068.14    148.44 o
   0   2  22      410.42      412.29     39.32 o
  -3   3  22      157.99      206.85    143.80 o
  -2   3  22     1770.98     1855.65    171.02 o
 
